# Supplementary material for: (2E)-1-(4-Bromo­phen­yl)-3-(4-fluoro­phen­yl)prop-2-en-1-one
Source: Acta Crystallogr Sect E Struct Rep Online. 2010 Apr 30;66(Pt 5):o1243–4. doi: 10.1107/S1600536810015485 (PMC2979273; doi:10.1107/S1600536810015485)
Supplement: Supplementary file 1 [file e-66-o1243-sup1.cif]

##############################################################################
###                                                                        ###
###        Electronic paper (Acta Crystallographica Section E)             ###
###                                                                        ###
##############################################################################
#                                                                            #
# This CIF contains the data in a paper accepted for publication in Acta     #
# Crystallographica Section E. It conforms to the requirements of Notes      #
# for Authors for Section E, and has been peer reviewed under the auspices   #
# of the IUCr Commission on Journals.                                        #
#                                                                            #
# Full details of the Crystallographic Information File format               #
# are given in the paper "The Crystallographic Information File (CIF):       #
# a New Standard Archive File for Crystallography" by S. R. Hall, F. H.      #
# Allen and I. D. Brown [Acta Cryst. (1991), A47, 655-685].                  #
#                                                                            #
# The current version of the core CIF dictionary is obtainable from          #
# ftp://ftp.iucr.org/pub/cif_core.dic. The current version number is 2.4.    #
#                                                                            #
# Software is freely available for graphical display of the structure(s) in  #
# this CIF.  For information consult the CIF home page http://www.iucr.org/  #
# cif/home.html                                                              #
#                                                                            #
# This file may be used for bona fide research purposes within the           #
# scientific community so long as proper attribution is given to the journal # 
# article from which it was obtained.                                        #
#                                                                            #
##############################################################################
                                             
data_I
_audit_creation_method     SHELXL-97
_chemical_name_systematic
;
(2<i>E</i>)-1-(4-Bromophenyl)-3-(4-fluorophenyl)prop-2-en-1-one
;
_chemical_name_common     ?
_chemical_formula_moiety     'C15 H10 Br F O'
_chemical_formula_sum     'C15 H10 Br F O'
_chemical_formula_iupac     'C15 H10 Br F O'
_chemical_formula_weight     305.14
_chemical_melting_point     ?
_symmetry_cell_setting     monoclinic
_symmetry_space_group_name_H-M     'P 21/n'
_symmetry_space_group_name_Hall     '-P 2yn'
loop_
    _symmetry_equiv_pos_as_xyz
    'x, y, z'
    '-x+1/2, y+1/2, -z+1/2'
    '-x, -y, -z'
    'x-1/2, -y-1/2, z-1/2'
_cell_length_a     4.0060(5)
_cell_length_b     23.1253(12)
_cell_length_c     13.4933(9)
_cell_angle_alpha     90.00
_cell_angle_beta     96.344(6)
_cell_angle_gamma     90.00
_cell_volume     1242.36(19)
_cell_formula_units_Z     4
_cell_measurement_reflns_used     4020
_cell_measurement_theta_min     3.2908
_cell_measurement_theta_max     75.0505
_cell_measurement_temperature     295.0(10)
_exptl_crystal_description     prism
_exptl_crystal_colour     colourless
_exptl_crystal_size_max     0.4
_exptl_crystal_size_mid     0.2
_exptl_crystal_size_min     0.1
_exptl_crystal_density_diffrn     1.631
_exptl_crystal_density_meas     .
_exptl_crystal_density_method     'not measured'
_exptl_crystal_F_000     608
_exptl_absorpt_coefficient_mu     4.494
_exptl_absorpt_correction_type     'multi-scan'
_exptl_absorpt_process_details
;
(CrysAlis Pro; Oxford Diffraction, 2009)
;
_exptl_absorpt_correction_T_min     0.38570
_exptl_absorpt_correction_T_max     1.00000
_exptl_special_details     .
_diffrn_ambient_temperature     295.0(10)
_diffrn_radiation_type     CuK\a
_diffrn_radiation_wavelength     1.54178
_diffrn_radiation_source     'Nova (Cu) X-ray Source'
_diffrn_radiation_monochromator     'mirror'
_diffrn_measurement_device_type
                  'Oxford Diffraction SuperNova (single source at offset) Atlas'
_diffrn_measurement_method     '\w-scan'
_diffrn_detector_area_resol_mean     5.2679
_diffrn_reflns_number     4548
_diffrn_reflns_av_R_equivalents     0.0179
_diffrn_reflns_av_sigmaI/netI     0.0157
_diffrn_reflns_theta_min     3.81
_diffrn_reflns_theta_max     75.21
_diffrn_reflns_theta_full     70.00
_diffrn_measured_fraction_theta_max     0.955
_diffrn_measured_fraction_theta_full     0.983
_diffrn_reflns_limit_h_min     -3
_diffrn_reflns_limit_h_max     5
_diffrn_reflns_limit_k_min     -28
_diffrn_reflns_limit_k_max     27
_diffrn_reflns_limit_l_min     -16
_diffrn_reflns_limit_l_max     14
_refine_special_details
;
 Refinement of F^2^ against ALL reflections.  The weighted R-factor wR and
 goodness of fit S are based on F^2^, conventional R-factors R are based
 on F, with F set to zero for negative F^2^. The threshold expression of
 F^2^ > 2\s(F^2^) is used only for calculating R-factors(gt) etc. and is
 not relevant to the choice of reflections for refinement.  R-factors based
 on F^2^ are statistically about twice as large as those based on F, and R-
 factors based on ALL data will be even larger.
;
_reflns_number_total     2435
_reflns_number_gt     2299
_reflns_threshold_expression     I>2\s(I)
_refine_ls_structure_factor_coef     Fsqd
_refine_ls_matrix_type     full
_refine_ls_R_factor_all     0.0453
_refine_ls_R_factor_gt     0.0434
_refine_ls_wR_factor_gt     0.1147
_refine_ls_wR_factor_ref     0.1164
_refine_ls_goodness_of_fit_ref     1.121
_refine_ls_restrained_S_all     1.121
_refine_ls_number_reflns     2435
_refine_ls_number_parameters     203
_refine_ls_number_restraints     0
_refine_ls_hydrogen_treatment     refall
_refine_ls_weighting_scheme     calc
_refine_ls_weighting_details
         'calc w=1/[\s^2^(Fo^2^)+(0.0695P)^2^+0.5227P] where P=(Fo^2^+2Fc^2^)/3'
_atom_sites_solution_hydrogens     geom
_atom_sites_solution_primary     direct
_atom_sites_solution_secondary     difmap
_refine_ls_shift/su_max     0.000
_refine_ls_shift/su_mean     0.000
_refine_diff_density_max     0.726
_refine_diff_density_min     -0.499
_refine_ls_extinction_method     none
_refine_ls_extinction_coef     .
loop_
    _atom_type_symbol
    _atom_type_description
    _atom_type_scat_dispersion_real
    _atom_type_scat_dispersion_imag
    _atom_type_scat_source
    'C' 'C' 0.0181 0.0091
                         'International Tables Vol C Tables 4.2.6.8 and 6.1.1.4'
    'H' 'H' 0.0000 0.0000
                         'International Tables Vol C Tables 4.2.6.8 and 6.1.1.4'
    'O' 'O' 0.0492 0.0322
                         'International Tables Vol C Tables 4.2.6.8 and 6.1.1.4'
    'F' 'F' 0.0727 0.0534
                         'International Tables Vol C Tables 4.2.6.8 and 6.1.1.4'
    'Br' 'Br' -0.6763 1.2805
                         'International Tables Vol C Tables 4.2.6.8 and 6.1.1.4'
_computing_data_collection     'CrysAlis Pro (Oxford Diffraction, 2009)'
_computing_cell_refinement     'CrysAlis Pro (Oxford Diffraction, 2009)'
_computing_data_reduction     'CrysAlis Pro (Oxford Diffraction, 2009)'
_computing_structure_solution     'SIR92 (Altomare <i>et al.</i>,  1993)'
_computing_structure_refinement     'SHELXL97 (Sheldrick, 2008)'
_computing_molecular_graphics     'XP (Siemens, 1989)'
_computing_publication_material     'SHELXL97 (Sheldrick, 2008)'
loop_
    _atom_site_type_symbol
    _atom_site_label
    _atom_site_fract_x
    _atom_site_fract_y
    _atom_site_fract_z
    _atom_site_U_iso_or_equiv
    _atom_site_adp_type
    _atom_site_calc_flag
    _atom_site_refinement_flags
    _atom_site_occupancy
    _atom_site_disorder_assembly
    _atom_site_disorder_group
    Br Br1 0.64900(8) 0.251119(13) 0.06664(2) 0.06378(18) Uani d . 1 . .
    F F1 0.8178(6) 0.08073(9) 0.99300(12) 0.0843(6) Uani d . 1 . .
    C C1 0.7067(7) 0.07919(13) 0.89344(19) 0.0548(6) Uani d . 1 . .
    C C2 0.5320(8) 0.03177(13) 0.85733(18) 0.0544(6) Uani d . 1 . .
    H H2 0.507(9) -0.0022(15) 0.902(3) 0.073(10) Uiso d . 1 . .
    C C3 0.4195(7) 0.03031(11) 0.75622(18) 0.0482(6) Uani d . 1 . .
    H H3 0.297(9) -0.0027(13) 0.722(3) 0.073(10) Uiso d . 1 . .
    C C4 0.4894(6) 0.07548(10) 0.69363(16) 0.0400(5) Uani d . 1 . .
    C C5 0.6687(7) 0.12313(12) 0.73467(19) 0.0489(6) Uani d . 1 . .
    H H5 0.725(10) 0.1543(15) 0.699(3) 0.078(10) Uiso d . 1 . .
    C C6 0.7766(8) 0.12519(14) 0.8363(2) 0.0572(7) Uani d . 1 . .
    H H6 0.914(9) 0.1585(15) 0.870(3) 0.078(11) Uiso d . 1 . .
    C C7 0.3685(6) 0.07087(10) 0.58732(16) 0.0417(5) Uani d . 1 . .
    H H7 0.190(7) 0.0422(13) 0.571(2) 0.051(8) Uiso d . 1 . .
    C C8 0.4515(6) 0.10426(10) 0.51437(17) 0.0423(5) Uani d . 1 . .
    H H8 0.627(7) 0.1331(13) 0.525(2) 0.053(8) Uiso d . 1 . .
    O O9 0.1120(5) 0.05436(8) 0.38882(13) 0.0589(5) Uani d . 1 . .
    C C9 0.3051(6) 0.09403(10) 0.41020(17) 0.0401(5) Uani d . 1 . .
    C C10 0.3943(5) 0.13412(10) 0.32965(16) 0.0368(5) Uani d . 1 . .
    C C11 0.2928(6) 0.11865(11) 0.23070(17) 0.0426(5) Uani d . 1 . .
    H H11 0.184(8) 0.0847(13) 0.217(2) 0.060(8) Uiso d . 1 . .
    C C12 0.3662(6) 0.15324(11) 0.15256(17) 0.0462(5) Uani d . 1 . .
    H H12 0.294(7) 0.1403(12) 0.083(2) 0.054(8) Uiso d . 1 . .
    C C13 0.5401(6) 0.20384(11) 0.17354(17) 0.0427(5) Uani d . 1 . .
    C C14 0.6406(6) 0.22126(11) 0.27017(19) 0.0461(5) Uani d . 1 . .
    H H14 0.716(12) 0.2556(13) 0.277(3) 0.075(13) Uiso d . 1 . .
    C C15 0.5676(6) 0.18557(10) 0.34762(17) 0.0436(5) Uani d . 1 . .
    H H15 0.646(8) 0.1983(13) 0.419(2) 0.059(8) Uiso d . 1 . .
loop_
    _atom_site_aniso_label
    _atom_site_aniso_U_11
    _atom_site_aniso_U_22
    _atom_site_aniso_U_33
    _atom_site_aniso_U_12
    _atom_site_aniso_U_13
    _atom_site_aniso_U_23
    Br1 0.0534(3) 0.0764(3) 0.0619(3) 0.00176(12) 0.00788(16) 0.03331(14)
    F1 0.1142(16) 0.1010(15) 0.0343(8) -0.0239(12) -0.0074(9) -0.0034(8)
    C1 0.0614(16) 0.0684(16) 0.0341(12) -0.0027(13) 0.0027(10) -0.0040(11)
    C2 0.0702(17) 0.0569(15) 0.0362(12) -0.0062(13) 0.0067(11) 0.0058(11)
    C3 0.0589(14) 0.0470(13) 0.0386(11) -0.0078(11) 0.0049(10) 0.0009(10)
    C4 0.0422(12) 0.0436(11) 0.0344(10) 0.0012(9) 0.0052(8) 0.0013(9)
    C5 0.0573(15) 0.0465(13) 0.0429(12) -0.0077(11) 0.0059(10) 0.0020(10)
    C6 0.0648(17) 0.0624(16) 0.0437(13) -0.0148(13) 0.0031(12) -0.0074(12)
    C7 0.0449(12) 0.0435(11) 0.0365(11) -0.0004(9) 0.0036(9) -0.0011(9)
    C8 0.0441(12) 0.0455(12) 0.0368(11) -0.0024(10) 0.0021(9) -0.0005(9)
    O9 0.0744(13) 0.0577(11) 0.0428(9) -0.0259(10) -0.0017(8) 0.0021(8)
    C9 0.0440(12) 0.0411(11) 0.0351(10) -0.0001(9) 0.0038(8) -0.0003(9)
    C10 0.0357(11) 0.0393(11) 0.0349(10) 0.0039(8) 0.0019(8) -0.0005(8)
    C11 0.0483(13) 0.0418(12) 0.0366(11) -0.0031(9) 0.0000(9) -0.0012(9)
    C12 0.0499(13) 0.0536(13) 0.0337(11) 0.0025(10) -0.0014(9) 0.0032(9)
    C13 0.0360(11) 0.0487(12) 0.0432(11) 0.0063(9) 0.0037(8) 0.0111(9)
    C14 0.0435(12) 0.0430(13) 0.0513(13) -0.0063(10) 0.0027(10) 0.0005(10)
    C15 0.0474(12) 0.0454(12) 0.0372(11) -0.0032(10) 0.0008(9) -0.0032(9)
_geom_special_details
;
 All s.u.'s (except the s.u. in the dihedral angle between two l.s. planes)
 are estimated using the full covariance matrix.  The cell s.u.'s are taken
 into account individually in the estimation of s.u.'s in distances, angles
 and torsion angles; correlations between s.u.'s in cell parameters are only
 used when they are defined by crystal symmetry.  An approximate (isotropic)
 treatment of cell s.u.'s is used for estimating s.u.'s involving l.s. planes.
;
loop_
    _geom_bond_atom_site_label_1
    _geom_bond_atom_site_label_2
    _geom_bond_site_symmetry_2
    _geom_bond_distance
    _geom_bond_publ_flag
    Br1 C13 . 1.899(2) ?
    F1 C1 . 1.368(3) ?
    C1 C6 . 1.361(4) ?
    C1 C2 . 1.362(4) ?
    C2 C3 . 1.389(3) ?
    C2 H2 . 1.00(3) ?
    C3 C4 . 1.391(3) ?
    C3 H3 . 0.99(3) ?
    C4 C5 . 1.396(3) ?
    C4 C7 . 1.466(3) ?
    C5 C6 . 1.392(4) ?
    C5 H5 . 0.91(4) ?
    C6 H6 . 1.02(4) ?
    C7 C8 . 1.322(3) ?
    C7 H7 . 0.98(3) ?
    C8 C9 . 1.481(3) ?
    C8 H8 . 0.97(3) ?
    O9 C9 . 1.214(3) ?
    C9 C10 . 1.501(3) ?
    C10 C15 . 1.385(3) ?
    C10 C11 . 1.399(3) ?
    C11 C12 . 1.381(3) ?
    C11 H11 . 0.91(3) ?
    C12 C13 . 1.375(4) ?
    C12 H12 . 1.00(3) ?
    C13 C14 . 1.381(3) ?
    C14 C15 . 1.388(3) ?
    C14 H14 . 0.85(3) ?
    C15 H15 . 1.02(3) ?
loop_
    _geom_angle_atom_site_label_1
    _geom_angle_atom_site_label_2
    _geom_angle_atom_site_label_3
    _geom_angle_site_symmetry_1
    _geom_angle_site_symmetry_3
    _geom_angle
    _geom_angle_publ_flag
    C6 C1 C2 . . 123.8(2) ?
    C6 C1 F1 . . 118.1(3) ?
    C2 C1 F1 . . 118.1(3) ?
    C1 C2 C3 . . 118.0(2) ?
    C1 C2 H2 . . 119.8(19) ?
    C3 C2 H2 . . 122.0(19) ?
    C2 C3 C4 . . 120.9(2) ?
    C2 C3 H3 . . 124(2) ?
    C4 C3 H3 . . 115(2) ?
    C3 C4 C5 . . 118.8(2) ?
    C3 C4 C7 . . 118.2(2) ?
    C5 C4 C7 . . 123.0(2) ?
    C6 C5 C4 . . 120.5(2) ?
    C6 C5 H5 . . 115(2) ?
    C4 C5 H5 . . 124(2) ?
    C1 C6 C5 . . 118.1(3) ?
    C1 C6 H6 . . 118(2) ?
    C5 C6 H6 . . 124(2) ?
    C8 C7 C4 . . 127.1(2) ?
    C8 C7 H7 . . 118.0(16) ?
    C4 C7 H7 . . 114.6(16) ?
    C7 C8 C9 . . 120.5(2) ?
    C7 C8 H8 . . 122.0(18) ?
    C9 C8 H8 . . 117.1(18) ?
    O9 C9 C8 . . 121.4(2) ?
    O9 C9 C10 . . 119.4(2) ?
    C8 C9 C10 . . 119.2(2) ?
    C15 C10 C11 . . 118.3(2) ?
    C15 C10 C9 . . 123.94(19) ?
    C11 C10 C9 . . 117.8(2) ?
    C12 C11 C10 . . 121.1(2) ?
    C12 C11 H11 . . 119(2) ?
    C10 C11 H11 . . 120(2) ?
    C13 C12 C11 . . 118.8(2) ?
    C13 C12 H12 . . 122.5(17) ?
    C11 C12 H12 . . 118.7(17) ?
    C12 C13 C14 . . 122.0(2) ?
    C12 C13 Br1 . . 119.16(18) ?
    C14 C13 Br1 . . 118.80(19) ?
    C13 C14 C15 . . 118.3(2) ?
    C13 C14 H14 . . 116(3) ?
    C15 C14 H14 . . 125(3) ?
    C10 C15 C14 . . 121.5(2) ?
    C10 C15 H15 . . 120.5(17) ?
    C14 C15 H15 . . 118.0(17) ?
loop_
    _geom_torsion_atom_site_label_1
    _geom_torsion_atom_site_label_2
    _geom_torsion_atom_site_label_3
    _geom_torsion_atom_site_label_4
    _geom_torsion_site_symmetry_1
    _geom_torsion_site_symmetry_2
    _geom_torsion_site_symmetry_3
    _geom_torsion_site_symmetry_4
    _geom_torsion
    _geom_torsion_publ_flag
    C6 C1 C2 C3 . . . . 0.1(5) ?
    F1 C1 C2 C3 . . . . -180.0(3) ?
    C1 C2 C3 C4 . . . . 1.2(4) ?
    C2 C3 C4 C5 . . . . -1.5(4) ?
    C2 C3 C4 C7 . . . . 179.0(2) ?
    C3 C4 C5 C6 . . . . 0.3(4) ?
    C7 C4 C5 C6 . . . . 179.9(3) ?
    C2 C1 C6 C5 . . . . -1.3(5) ?
    F1 C1 C6 C5 . . . . 178.9(3) ?
    C4 C5 C6 C1 . . . . 1.0(5) ?
    C3 C4 C7 C8 . . . . -168.8(3) ?
    C5 C4 C7 C8 . . . . 11.6(4) ?
    C4 C7 C8 C9 . . . . -179.7(2) ?
    C7 C8 C9 O9 . . . . -1.5(4) ?
    C7 C8 C9 C10 . . . . 177.7(2) ?
    O9 C9 C10 C15 . . . . 169.3(2) ?
    C8 C9 C10 C15 . . . . -9.8(3) ?
    O9 C9 C10 C11 . . . . -10.0(3) ?
    C8 C9 C10 C11 . . . . 170.8(2) ?
    C15 C10 C11 C12 . . . . 0.7(4) ?
    C9 C10 C11 C12 . . . . -179.8(2) ?
    C10 C11 C12 C13 . . . . -0.4(4) ?
    C11 C12 C13 C14 . . . . -0.6(4) ?
    C11 C12 C13 Br1 . . . . 178.96(18) ?
    C12 C13 C14 C15 . . . . 1.3(4) ?
    Br1 C13 C14 C15 . . . . -178.27(18) ?
    C11 C10 C15 C14 . . . . 0.0(4) ?
    C9 C10 C15 C14 . . . . -179.4(2) ?
    C13 C14 C15 C10 . . . . -1.0(4) ?
loop_
    _geom_hbond_atom_site_label_D
    _geom_hbond_atom_site_label_H
    _geom_hbond_atom_site_label_A
    _geom_hbond_site_symmetry_A
    _geom_hbond_distance_DH
    _geom_hbond_distance_HA
    _geom_hbond_distance_DA
    _geom_hbond_angle_DHA
    C7 H7 O9 3_556 0.98(3) 2.62(3) 3.512(3) 151(2)
    C3 H3 O9 3_556 0.99(3) 2.41(3) 3.358(3) 160(2)
    C15 H15 Br1 4_666 1.02(3) 2.92(3) 3.845(2) 151(2)
    C12 H12 F1 1_454 1.00(3) 2.55(3) 3.351(3) 137(2)
data_global
_journal_date_recd_electronic     2010-04-16
_journal_date_accepted     2010-04-27
_journal_name_full     'Acta Crystallographica, Section E'
_journal_year     2010
_journal_volume     66
_journal_issue      5
_journal_page_first     o1243
_journal_page_last     o1244
_journal_paper_category     QO
_journal_coeditor_code     RZ2439
_publ_contact_author
;
Maciej Kubicki
Faculty of Chemistry
Adam Mickiewicz University
Grunwaldzka 6
60-780 Pozna\'n
Poland
;
_publ_contact_author_email     mkubicki@amu.edu.pl
_publ_section_title
;
(2<i>E</i>)-1-(4-Bromophenyl)-3-(4-fluorophenyl)prop-2-en-1-one
;
loop_
    _publ_author_name
    _publ_author_address
    'Dutkiewicz, Grzegorz'
;
Department of Chemistry
Adam Mickiewicz University
Grunwaldzka 6
60-780 Pozna\'n
Poland
;
    'Veena, K.'
;
Department of Studies in Chemistry
Mangalore University
Mangalagangotri 574 199
India
;
    'Narayana, B.'
;
Department of Studies in Chemistry
Mangalore University
Mangalagangotri 574 199
India
;
    'Yathirajan, H. S.'
;
Department of Studies in Chemistry
University of Mysore
Manasagangotri
Mysore 570 006
India
;
    'Kubicki, Maciej'
;
Department of Chemistry
Adam Mickiewicz University
Grunwaldzka 6
60-780 Pozna\'n
Poland
;
_publ_section_synopsis     .
