# Supplementary material for: (2E)-1-(4-Bromo­phen­yl)-3-(4-fluoro­phen­yl)prop-2-en-1-one
Source: Acta Crystallogr Sect E Struct Rep Online. 2010 Apr 30;66(Pt 5):o1243–4. doi: 10.1107/S1600536810015485 (PMC2979273; doi:10.1107/S1600536810015485)
Supplement: Supplementary file 2 [file e-66-o1243-Isup2.hkl]

#
# h,k,l, Fc-squared, Fo-squared, sigma(Fo-squared) and status flag
#
data_I
_shelx_title ' hsy750 in P2(1)/n'
_shelx_refln_list_code          4
_shelx_F_calc_maximum       94.67
_exptl_crystal_F_000       608.00
_reflns_d_resolution_high  0.7973
 
loop_
 _symmetry_equiv_pos_as_xyz
 'x, y, z'
 '-x+1/2, y+1/2, -z+1/2'
 '-x, -y, -z'
 'x-1/2, -y-1/2, z-1/2'
 
_cell_length_a     4.0060
_cell_length_b    23.1253
_cell_length_c    13.4933
_cell_angle_alpha  90.000
_cell_angle_beta   96.344
_cell_angle_gamma  90.000
 
_shelx_F_squared_multiplier     1.000
 
loop_
 _refln_index_h
 _refln_index_k
 _refln_index_l
 _refln_F_squared_calc
 _refln_F_squared_meas
 _refln_F_squared_sigma
 _refln_observed_status
   2   0   0      700.50      560.76      3.00 o
   4   0   0      592.39      629.10      6.46 o
   2   1   0     4961.31     3939.46      8.95 o
   3   1   0        0.24        0.27      0.65 o
   4   1   0       99.46      114.62      3.20 o
   1   2   0       16.52        9.39      2.63 o
   2   2   0      449.97      418.42      3.34 o
   3   2   0      167.30      191.16      2.51 o
   4   2   0      470.14      506.88      5.97 o
   1   3   0     2019.92     1804.61    156.62 o
   3   3   0      136.80      140.87      4.91 o
   4   3   0      138.85      160.11      4.12 o
   0   4   0      323.06      320.37      1.42 o
   1   4   0      597.89      591.26     13.56 o
   2   4   0       82.60       83.90      1.33 o
   3   4   0      367.46      411.00      3.12 o
   4   4   0      374.29      392.06     15.28 o
   1   5   0      116.40      133.33      2.69 o
   2   5   0     6837.56     5824.26     84.95 o
   3   5   0       85.76       83.49      1.62 o
   4   5   0      184.02      208.99      2.83 o
   1   6   0       12.87       18.64      0.86 o
   2   6   0     1373.50     1186.99      4.81 o
   3   6   0       68.58       81.34      2.18 o
   4   6   0      221.44      240.82      6.48 o
   1   7   0        0.43        0.64      0.14 o
   2   7   0     1724.95     1411.89     14.12 o
   3   7   0      115.61      114.06      1.87 o
   4   7   0      195.91      233.03      3.86 o
   0   8   0     5734.21     5436.02     48.03 o
   1   8   0      662.13      649.27      2.08 o
   2   8   0     1491.38     1432.49     10.81 o
   3   8   0       42.07       40.78      3.82 o
   4   8   0      272.11      289.79     13.76 o
   1   9   0      533.38      509.78      7.88 o
   2   9   0     2232.20     1753.71     57.28 o
   3   9   0       26.11       23.99      1.83 o
   4   9   0      263.07      305.24      3.28 o
   0  10   0     4826.78     4155.25     45.55 o
   1  10   0       45.16       46.21      1.34 o
   2  10   0      209.34      175.67      4.68 o
   3  10   0        1.17        1.93      0.70 o
   4  10   0      495.31      526.37      5.02 o
   1  11   0       24.85       17.85      4.32 o
   2  11   0     1325.69     1117.00      6.07 o
   3  11   0       10.98       10.71      0.78 o
   4  11   0      102.47      102.10      2.27 o
   0  12   0     2279.15     2054.25      9.45 o
   1  12   0       41.99       40.00      1.87 o
   2  12   0      261.70      252.13      5.51 o
   3  12   0       86.35       90.67      1.62 o
   4  12   0      102.34      109.81      2.15 o
   1  13   0      124.21      123.40      4.83 o
   2  13   0      776.26      761.37      6.81 o
   3  13   0       18.91       12.69      0.87 o
   4  13   0       53.17       63.02      1.58 o
   0  14   0     1427.80     1318.30      8.24 o
   1  14   0        3.04        4.72      2.43 o
   2  14   0       56.66       60.80      1.92 o
   3  14   0        0.00        0.68      0.66 o
   4  14   0       42.29       44.01      1.19 o
   1  15   0        0.99        0.97      0.93 o
   2  15   0     1703.18     1624.99      8.20 o
   3  15   0        9.20       11.15      0.73 o
   4  15   0       19.91       20.95      0.76 o
   0  16   0     2046.00     1874.26     10.55 o
   1  16   0      194.79      198.55      2.35 o
   2  16   0      119.33      133.16      2.75 o
   3  16   0        7.91        4.88      0.58 o
   1  17   0      290.46      301.79      2.85 o
   2  17   0      394.42      403.96      4.55 o
   3  17   0        0.32       -0.35      0.71 o
   0  18   0     2029.61     1974.06      6.27 o
   1  18   0       51.40       44.23      3.40 o
   2  18   0        3.81        4.80      1.50 o
   3  18   0        2.92        3.83      1.21 o
   1  19   0      103.93       87.24      5.08 o
   2  19   0      233.18      242.19      3.74 o
   3  19   0        2.06        3.31      1.15 o
   0  20   0      100.28       93.67      1.69 o
   1  20   0        1.04        2.64      1.03 o
   2  20   0        2.70        4.22      1.53 o
   3  20   0        0.36       -0.30      0.97 o
   1  21   0       53.89       68.16      1.68 o
   2  21   0      176.88      192.72      3.25 o
   3  21   0       15.66       17.46      1.07 o
   0  22   0      451.41      461.43      5.83 o
   1  22   0      144.97      176.96      3.87 o
   2  22   0        0.14       -0.25      1.25 o
   3  22   0        0.00        0.64      0.65 o
   1  23   0        0.92        0.32      0.81 o
   2  23   0       38.54       38.93      1.20 o
   3  23   0       13.88       17.82      0.65 o
   0  24   0      271.50      277.14      4.50 o
   1  24   0        5.05        8.44      0.94 o
   2  24   0       83.20       88.43      4.73 o
   1  25   0        0.00        0.74      0.73 o
   2  25   0      135.67      142.09      8.57 o
   0  26   0       28.36       30.50      1.84 o
   1  26   0        0.02        0.22      0.74 o
   2  26   0        3.06        3.32      0.98 o
   1  27   0       40.79       49.87      1.53 o
   1  28   0       19.05       22.35      0.94 o
  -3   0   1      180.17      176.64     28.66 o
  -1   0   1      157.60      146.96      5.01 o
   3   0   1     2779.99     2758.55     47.59 o
  -4   1   1      131.69      139.18      7.56 o
  -3   1   1     1516.86     1536.60     15.99 o
  -2   1   1      158.11      184.79      2.00 o
  -1   1   1     2726.86     3048.20     24.23 o
   0   1   1      235.84      255.18      3.61 o
   2   1   1      307.82      280.22     10.97 o
   3   1   1       87.63      102.77      1.22 o
   4   1   1        8.61       10.93      1.07 o
  -5   2   1       10.80        5.75      0.64 o
  -4   2   1       58.98       60.15      1.43 o
  -3   2   1     1034.17     1104.17      4.82 o
  -2   2   1       31.80       25.60      0.99 o
   0   2   1      195.86      208.42      0.58 o
   1   2   1       17.64       20.64      0.39 o
   2   2   1        3.54        6.76      2.98 o
   3   2   1     2313.72     2327.63     12.24 o
   4   2   1       11.89       11.13      1.71 o
  -4   3   1       16.27       17.52      1.11 o
  -3   3   1      454.54      404.36      2.46 o
  -2   3   1      815.33      773.35      4.69 o
   0   3   1       40.90       31.90      0.40 o
   2   3   1       59.67       60.71      3.03 o
   3   3   1       14.50       19.37      1.59 o
   4   3   1       21.48       21.46      3.59 o
  -4   4   1        0.47        1.04      1.33 o
  -3   4   1      960.03      973.78     10.99 o
  -2   4   1      965.09      908.35      4.27 o
   1   4   1      501.74      544.00      1.66 o
   2   4   1      271.46      269.38      2.59 o
   3   4   1     1785.46     1801.54     20.77 o
   4   4   1        2.81        5.25      1.46 o
  -4   5   1        0.03        0.82      1.26 o
  -3   5   1     1153.11     1115.49     10.07 o
  -2   5   1     2432.83     2295.39     48.74 o
   0   5   1      193.52      213.74      2.75 o
   2   5   1        0.17       17.78      8.23 o
   3   5   1        5.35        8.74      0.98 o
   4   5   1        0.88        2.14      1.30 o
  -4   6   1        4.28        6.31      0.99 o
  -3   6   1      428.98      421.36      3.29 o
  -2   6   1       79.32       65.82      5.91 o
  -1   6   1     2410.47     2227.37     42.87 o
   0   6   1        7.86       11.31      0.23 o
   1   6   1        0.77        8.82      1.48 o
   2   6   1      178.36      170.83      2.12 o
   3   6   1     1510.60     1452.21     32.42 o
   4   6   1        0.65        0.60      1.43 o
  -4   7   1       40.56       52.15      1.79 o
  -3   7   1     1001.61      977.71      8.77 o
  -2   7   1      677.32      685.84      8.00 o
  -1   7   1     2798.00     2528.48     44.83 o
   0   7   1      409.18      357.86      1.68 o
   2   7   1     1323.96     1325.98     23.63 o
   3   7   1       79.83       70.88      6.21 o
   4   7   1        1.73        1.62      1.37 o
  -4   8   1        2.50        3.60      0.92 o
  -3   8   1      973.10      995.79     18.28 o
  -2   8   1       36.22       33.01      1.21 o
  -1   8   1     1294.89     1062.48      4.38 o
   0   8   1      262.70      285.39      1.63 o
   1   8   1     2131.41     1991.28     21.22 o
   2   8   1      241.91      257.86      3.91 o
   3   8   1     1096.05     1075.41      5.03 o
   4   8   1        4.97        7.03      1.37 o
  -4   9   1        2.50        3.88      0.91 o
  -3   9   1      963.64      902.23      8.12 o
  -2   9   1       81.13       81.25      1.75 o
  -1   9   1      314.43      289.28      2.26 o
   0   9   1        1.49        1.21      0.50 o
   1   9   1     1315.81     1153.60      3.93 o
   2   9   1      116.14      111.50      2.76 o
   3   9   1       24.58       33.30      1.21 o
   4   9   1        7.10        5.95      1.30 o
  -4  10   1       42.80       41.95      2.05 o
  -3  10   1     1542.71     1507.94     54.43 o
  -2  10   1        5.55        5.93      0.93 o
  -1  10   1     5281.37     4769.00     56.38 o
   0  10   1       11.62        7.66      0.85 o
   1  10   1     1913.18     1864.97     23.92 o
   2  10   1        0.29        0.86      0.75 o
   3  10   1      564.11      577.65      3.20 o
   4  10   1       37.48       40.86      1.74 o
  -4  11   1        0.87        1.30      0.94 o
  -3  11   1      400.94      397.12      2.82 o
  -2  11   1       10.81       10.81      0.96 o
  -1  11   1     2868.07     2785.52      8.40 o
   0  11   1       36.00       19.76      1.13 o
   1  11   1     3711.23     3119.00     23.21 o
   2  11   1      161.03      150.40      5.65 o
   3  11   1       11.72       11.49      1.07 o
   4  11   1       38.18       43.95      1.71 o
  -4  12   1       29.61       26.44      2.51 o
  -3  12   1      527.68      553.67      3.56 o
  -2  12   1      179.77      165.70      2.52 o
  -1  12   1     2333.37     2165.76     33.40 o
   0  12   1       14.98       17.24      0.86 o
   1  12   1      160.69      188.80      7.64 o
   2  12   1       21.25       20.58      1.59 o
   3  12   1      553.27      568.83      3.61 o
   4  12   1       24.73       22.05      1.26 o
  -4  13   1       13.60        9.78      2.10 o
  -3  13   1      189.54      201.50      2.24 o
  -2  13   1       69.56       72.32      2.40 o
  -1  13   1     1222.97     1257.19      5.98 o
   0  13   1      132.29      145.08      6.86 o
   1  13   1     1997.59     1840.19      7.72 o
   2  13   1        0.06        1.39      0.85 o
   3  13   1       90.83       93.05      1.75 o
   4  13   1        2.97        5.44      0.89 o
  -4  14   1        0.58        1.51      0.70 o
  -3  14   1      265.52      273.27      3.05 o
  -2  14   1      191.21      177.08      1.91 o
  -1  14   1     1626.12     1537.78     10.63 o
   0  14   1      289.46      312.10      5.82 o
   1  14   1      145.72      186.23     23.15 o
   2  14   1       60.27       60.42      1.88 o
   3  14   1      814.41      832.92      3.38 o
   4  14   1        4.58        3.17      0.68 o
  -4  15   1       10.79        4.89      0.49 o
  -3  15   1      106.22      109.55      1.60 o
  -2  15   1       29.23       26.55      0.99 o
  -1  15   1      238.05      236.77      4.30 o
   0  15   1       14.65       14.07      0.91 o
   1  15   1     1190.00     1109.87     50.48 o
   2  15   1       41.88       45.84      1.91 o
   3  15   1       43.93       43.30      1.32 o
   4  15   1       10.92        7.93      0.60 o
  -3  16   1      181.25      192.62      6.32 o
  -2  16   1       25.59       23.15      1.73 o
  -1  16   1      320.20      325.86      4.50 o
   0  16   1        8.60        6.06      0.79 o
   1  16   1      236.09      242.30      4.97 o
   2  16   1       66.08       64.16      2.16 o
   3  16   1      311.42      330.58      2.27 o
  -3  17   1       59.88       64.32      3.47 o
  -2  17   1       19.45       24.72      1.77 o
  -1  17   1      603.95      543.47     11.52 o
   0  17   1      321.87      316.93     15.92 o
   1  17   1     1158.43     1139.71     33.21 o
   2  17   1        6.60        2.19      1.40 o
   3  17   1        1.71        2.03      1.27 o
  -3  18   1       44.84       46.09      1.07 o
  -2  18   1       35.54       42.12      1.95 o
  -1  18   1      537.87      510.71      3.00 o
   0  18   1      273.78      290.46      2.71 o
   1  18   1       16.11       15.54      1.06 o
   2  18   1        4.46        4.90      1.63 o
   3  18   1      144.73      159.02      2.59 o
  -3  19   1       19.63       14.79      1.34 o
  -2  19   1       51.34       52.72      2.16 o
  -1  19   1      130.97      125.49      4.48 o
   0  19   1       21.00       20.05      0.92 o
   1  19   1      911.69      884.52      7.01 o
   2  19   1        5.23        6.66      1.67 o
   3  19   1        0.46        1.53      1.04 o
  -3  20   1      252.27      270.93      2.93 o
  -2  20   1        1.68        3.62      1.58 o
  -1  20   1      650.88      670.27     14.91 o
   0  20   1       55.97       58.83      1.50 o
   1  20   1       82.80       75.24      1.70 o
   2  20   1        0.21       -0.10      1.52 o
   3  20   1       81.41       94.88      1.84 o
  -3  21   1       60.97       73.10      1.55 o
  -2  21   1        1.54       -0.30      1.48 o
  -1  21   1        9.06        7.68      1.03 o
   0  21   1      102.92      115.85      1.97 o
   1  21   1      346.62      345.74      5.81 o
   2  21   1       35.50       38.79      1.89 o
   3  21   1       29.37       31.16      1.14 o
  -3  22   1       15.49       15.02      0.83 o
  -2  22   1       49.15       61.86      2.04 o
  -1  22   1      273.60      280.19      4.14 o
   0  22   1      129.35      113.39      2.63 o
   1  22   1       38.39       34.78      1.29 o
   2  22   1        1.68        0.74      1.30 o
   3  22   1       98.68      106.92      1.44 o
  -3  23   1       30.44       26.10      0.74 o
  -2  23   1        0.91        1.60      1.06 o
  -1  23   1      242.83      237.36      2.44 o
   0  23   1        9.06       17.34      0.99 o
   1  23   1       47.70       47.61      1.34 o
   2  23   1        0.03        0.20      1.14 o
  -2  24   1        3.44        1.39      0.74 o
  -1  24   1       55.02       54.96      1.23 o
   0  24   1      214.15      232.42      9.74 o
   1  24   1      142.22      150.35      6.50 o
   2  24   1        5.13       11.35      1.51 o
  -2  25   1       10.39       13.11      0.98 o
  -1  25   1       17.60       17.70      1.47 o
   0  25   1       66.68       54.76      1.71 o
   1  25   1      281.49      290.96     16.74 o
   2  25   1       31.08       30.11      2.52 o
  -2  26   1       32.59       41.88      0.93 o
  -1  26   1       62.81       59.05      1.03 o
   0  26   1        0.06       -0.14      0.97 o
   1  26   1        4.50        8.82      1.18 o
   2  26   1        0.81        0.88      0.40 o
  -1  27   1       37.12       32.13      2.14 o
   0  27   1        2.46        4.80      2.13 o
   1  27   1       39.14       39.94      1.44 o
   1  28   1       58.55       56.53      1.21 o
  -4   0   2      637.59      763.97      7.11 o
  -2   0   2       48.72       40.09      0.92 o
   0   0   2      186.90      289.65      3.88 o
   2   0   2     2207.86     1920.27      6.97 o
   4   0   2        0.04        5.13      1.28 o
  -4   1   2       12.22       14.99      2.24 o
  -3   1   2       55.31       63.54      1.40 o
  -2   1   2     1574.20     1338.88      5.25 o
  -1   1   2     4008.25     4036.51     26.41 o
   1   1   2      294.98      343.52      2.00 o
   2   1   2      542.18      464.43      2.83 o
   3   1   2        4.32        6.13      0.70 o
   4   1   2      479.84      459.95      3.70 o
  -4   2   2      315.32      351.36      3.80 o
  -3   2   2       26.27       28.23      1.20 o
  -2   2   2     3435.69     3153.83      8.79 o
  -1   2   2      113.06      118.59      4.91 o
   0   2   2     1748.92     1822.05      8.10 o
   1   2   2      552.76      529.67      2.21 o
   2   2   2     4230.83     3610.54     16.04 o
   3   2   2       10.66        9.44      1.15 o
   4   2   2        4.22        3.31      0.83 o
  -4   3   2        4.06        5.79      0.97 o
  -3   3   2       53.86       60.93      1.36 o
  -2   3   2     5385.35     5007.61     11.92 o
  -1   3   2      740.38      733.30      3.63 o
   1   3   2      249.58      238.25      3.13 o
   2   3   2      373.71      317.81      2.88 o
   3   3   2       48.57       53.60      1.37 o
   4   3   2      430.83      458.73      5.12 o
  -4   4   2      443.65      512.95      7.28 o
  -3   4   2       11.83       13.23      1.23 o
  -2   4   2      170.20      135.65      2.20 o
  -1   4   2       11.17        8.91      0.23 o
   1   4   2     1787.00     1646.47     29.90 o
   2   4   2     4319.22     3702.80     10.12 o
   3   4   2        1.27        0.18      0.83 o
   4   4   2       12.79       18.59      1.59 o
  -4   5   2       55.56       60.94      1.38 o
  -3   5   2      110.47      107.52      2.37 o
  -2   5   2     1947.45     1788.76      8.07 o
  -1   5   2      490.76      418.51      5.50 o
   1   5   2      340.22      348.58      2.10 o
   2   5   2      446.62      362.74      3.12 o
   3   5   2        0.65        2.81      0.76 o
   4   5   2      261.77      274.10      3.97 o
  -4   6   2      611.51      739.41     10.88 o
  -3   6   2       10.81       16.03      3.44 o
  -2   6   2      659.77      580.40      3.75 o
  -1   6   2       35.50       30.42      1.29 o
   1   6   2        3.18        1.47      0.66 o
   2   6   2     3361.82     2882.03     42.10 o
   3   6   2        0.89        0.96      0.84 o
   4   6   2       14.47       13.78      1.83 o
  -4   7   2       13.33       15.25      1.41 o
  -3   7   2       68.24       68.54      2.72 o
  -2   7   2      429.03      366.80      3.51 o
  -1   7   2      216.75      189.11      1.87 o
   1   7   2       41.98       46.49      0.92 o
   2   7   2      819.79      761.66     10.92 o
   3   7   2       17.52       12.76      1.01 o
   4   7   2      408.95      404.77      8.40 o
  -4   8   2      191.80      221.21      5.94 o
  -3   8   2      894.70      899.88     13.39 o
  -2   8   2     6504.02     6111.48     42.06 o
  -1   8   2      136.35      145.51      1.68 o
   0   8   2      356.78      336.66      1.88 o
   1   8   2        8.62       12.26      0.62 o
   2   8   2     2416.61     2059.31     13.32 o
   3   8   2       27.53       26.39      1.31 o
   4   8   2        1.09        2.84      1.27 o
  -4   9   2       55.72       57.13      2.73 o
  -3   9   2      135.37      135.31      5.94 o
  -2   9   2     7381.99     7075.66     67.73 o
  -1   9   2        7.06       12.27      0.95 o
   0   9   2     2664.55     2522.96      9.92 o
   1   9   2       74.62       55.45      1.33 o
   2   9   2      678.84      608.51      6.33 o
   3   9   2       35.43       37.32      2.67 o
   4   9   2      241.24      263.60      3.59 o
  -4  10   2      212.41      240.52      2.67 o
  -3  10   2       13.91       12.74      2.44 o
  -2  10   2      152.90      140.71      4.94 o
  -1  10   2       69.37       80.49      1.56 o
   0  10   2     1588.91     1492.38      4.93 o
   1  10   2     1156.83     1146.18     30.12 o
   2  10   2      982.18      819.20      7.44 o
   3  10   2        5.75        6.96      0.73 o
   4  10   2       12.59       12.90      1.31 o
  -4  11   2       83.85       93.53      1.75 o
  -3  11   2      273.00      256.89     14.66 o
  -2  11   2     1583.48     1428.10      6.97 o
  -1  11   2      233.27      237.75     16.60 o
   0  11   2     4249.12     4600.92     73.38 o
   1  11   2      185.33      231.30      5.80 o
   2  11   2      336.47      319.01      4.79 o
   3  11   2        6.94        5.44      0.87 o
   4  11   2      202.96      230.08      3.11 o
  -4  12   2      366.22      395.06     19.15 o
  -3  12   2        2.55        2.57      0.63 o
  -2  12   2       11.63       13.28      2.30 o
  -1  12   2      388.55      375.08      6.79 o
   0  12   2     7553.40     7782.51     19.03 o
   1  12   2      284.08      377.63     10.00 o
   2  12   2     1728.55     1649.38      5.06 o
   3  12   2       13.95       16.53      1.16 o
   4  12   2        3.54        4.27      0.94 o
  -4  13   2       29.96       29.34      2.62 o
  -3  13   2       42.30       40.43      1.21 o
  -2  13   2     1226.42     1208.67      5.74 o
  -1  13   2      302.50      247.12      4.85 o
   0  13   2     1480.68     1420.16      8.39 o
   1  13   2      241.20      258.50      2.87 o
   2  13   2      233.88      205.57      7.60 o
   3  13   2        0.95        0.58      0.64 o
   4  13   2      249.18      240.57      2.67 o
  -4  14   2      269.66      249.35     17.17 o
  -3  14   2       30.51       34.78      1.26 o
  -2  14   2      785.39      782.00      4.37 o
  -1  14   2      277.44      261.47      4.32 o
   0  14   2     1218.88     1260.43      8.65 o
   1  14   2       10.49        9.21      1.41 o
   2  14   2      642.41      663.13     17.60 o
   3  14   2       68.73       71.83      1.15 o
   4  14   2       19.64       19.81      0.89 o
  -3  15   2       45.63       41.28      1.58 o
  -2  15   2     1633.33     1662.43     15.69 o
  -1  15   2       72.05       83.36      2.76 o
   0  15   2      329.00      269.94      2.88 o
   1  15   2       82.99       85.86      4.48 o
   2  15   2      111.83      126.39      2.60 o
   3  15   2      126.92      124.99      3.03 o
   4  15   2      133.06      122.99      1.47 o
  -3  16   2        0.28        8.05      4.63 o
  -2  16   2      360.87      376.74      2.68 o
  -1  16   2        0.56        1.08      0.86 o
   0  16   2      443.95      399.51     13.35 o
   1  16   2      166.34      185.47      4.14 o
   2  16   2      240.35      230.09      3.41 o
   3  16   2       25.76       21.28      0.91 o
  -3  17   2       30.29       30.89      1.06 o
  -2  17   2      501.24      507.46      5.23 o
  -1  17   2        0.29        1.11      0.93 o
   0  17   2      684.18      632.12      9.83 o
   1  17   2      138.92      134.12      1.48 o
   2  17   2      181.69      201.69      3.32 o
   3  17   2       12.08       15.03      1.67 o
  -3  18   2        1.96        4.58      0.77 o
  -2  18   2       11.08       16.03      1.71 o
  -1  18   2       35.67       45.87      1.96 o
   0  18   2      435.94      391.30      3.69 o
   1  18   2       10.03       10.29      0.76 o
   2  18   2     1326.45     1322.23      7.94 o
   3  18   2        3.47        4.91      1.14 o
  -3  19   2       16.37       12.73      1.26 o
  -2  19   2      403.88      416.35      4.82 o
  -1  19   2      494.12      530.64      7.10 o
   0  19   2      229.47      210.39      2.48 o
   1  19   2        5.50        8.57      1.05 o
   2  19   2      209.61      221.98      3.51 o
   3  19   2        2.68       -0.05      1.03 o
  -3  20   2        0.03        0.03      0.99 o
  -2  20   2       91.06      111.10      2.81 o
  -1  20   2      445.96      401.30      3.70 o
   0  20   2     1063.30      980.30     13.03 o
   1  20   2      155.15      154.10      2.22 o
   2  20   2      201.41      210.06      3.39 o
   3  20   2       67.36       78.34      1.64 o
  -3  21   2        6.63        4.88      0.91 o
  -2  21   2      173.22      185.03      3.34 o
  -1  21   2      172.25      156.67      6.86 o
   0  21   2      823.00      772.56      8.47 o
   1  21   2        4.18        5.12      0.76 o
   2  21   2       51.80       43.90      1.88 o
   3  21   2        0.05        1.26      0.78 o
  -3  22   2        7.54       12.37      0.79 o
  -2  22   2       19.54       20.66      1.04 o
  -1  22   2        5.07        5.70      0.86 o
   0  22   2       81.79       87.42      3.83 o
   1  22   2        0.02        3.72      1.02 o
   2  22   2       44.84       58.64      1.86 o
   3  22   2        0.03        0.62      0.55 o
  -3  23   2       28.79       25.74      0.71 o
  -2  23   2       78.14       80.53      8.44 o
  -1  23   2       11.48       18.37      0.93 o
   0  23   2      490.62      466.34      3.66 o
   1  23   2      102.18      116.21     13.41 o
   2  23   2       86.58       93.45      1.95 o
  -2  24   2       77.99       86.30      1.87 o
  -1  24   2        2.12        2.77      0.77 o
   0  24   2       10.23        8.97      0.85 o
   1  24   2       74.95       59.66      2.16 o
   2  24   2      169.61      193.99      2.75 o
  -2  25   2       10.24       10.34      0.93 o
  -1  25   2       83.52       89.70      2.30 o
   0  25   2        2.80        4.11      1.03 o
   1  25   2       14.11       15.83      1.48 o
   2  25   2       49.78       59.53      1.88 o
  -2  26   2       56.62       57.59      1.04 o
  -1  26   2        0.32        0.13      0.57 o
   0  26   2      112.22      105.45      6.21 o
   1  26   2        8.91        3.61      0.50 o
   2  26   2      104.78       99.30      1.37 o
  -1  27   2       39.79       21.31      0.61 o
   0  27   2       13.99       20.22      1.32 o
   1  27   2       10.93        9.54      0.98 o
   1  28   2        3.52        7.07      0.64 o
  -3   0   3       24.51       24.15      1.57 o
  -1   0   3     2160.00     2232.11     26.62 o
   1   0   3     3150.96     2950.65     10.42 o
   3   0   3      358.23      324.54      3.82 o
  -4   1   3       19.13       19.77      1.63 o
  -3   1   3     1886.58     1762.86     38.18 o
  -2   1   3       17.67       20.70      0.92 o
  -1   1   3      232.57      275.19     13.13 o
   0   1   3       42.05       47.13      1.06 o
   2   1   3       88.73       75.21      1.15 o
   3   1   3      734.07      666.95     20.09 o
   4   1   3       12.37       12.69      1.14 o
  -4   2   3        0.31        0.47      0.88 o
  -3   2   3        4.26        4.94      1.31 o
  -2   2   3        2.71        3.00      1.88 o
   0   2   3        5.80        8.90      0.45 o
   1   2   3     2236.46     2053.55     22.29 o
   2   2   3      145.08      137.53      1.91 o
   3   2   3      924.60      843.64     29.06 o
   4   2   3        0.77        1.25      1.08 o
  -4   3   3        2.11        1.62      0.93 o
  -3   3   3     1992.74     1971.07     42.44 o
  -2   3   3       81.92       71.77      1.32 o
  -1   3   3     1091.78     1054.21      3.50 o
   0   3   3       94.95       90.17      0.99 o
   2   3   3       35.94       35.20      1.56 o
   3   3   3      868.70      835.43      6.21 o
   4   3   3       22.27       21.12      0.99 o
  -4   4   3       17.86       23.42      1.42 o
  -3   4   3       84.41       92.83      5.96 o
  -2   4   3      509.28      465.02     10.50 o
  -1   4   3     3027.65     2749.58     30.20 o
   0   4   3      119.81      122.06      1.44 o
   1   4   3     1424.84     1410.42      8.24 o
   2   4   3       44.03       42.19      1.24 o
   3   4   3      398.62      381.82      4.37 o
   4   4   3        5.43        5.30      1.06 o
  -4   5   3        4.88        4.24      0.87 o
  -3   5   3      693.48      701.84     24.01 o
  -2   5   3      808.87      861.36    110.37 o
  -1   5   3       29.84       40.99      6.92 o
   0   5   3      119.46      111.21     10.98 o
   1   5   3     2686.40     2569.32      6.56 o
   2   5   3       87.52       65.77      2.46 o
   3   5   3      607.58      616.18      3.84 o
   4   5   3        0.44        1.18      0.69 o
  -4   6   3       13.60       14.89      0.96 o
  -3   6   3       79.83       83.09      2.49 o
  -2   6   3       37.52       31.56      1.40 o
  -1   6   3     3931.98     3797.37     74.13 o
   0   6   3       20.61       15.65      0.64 o
   1   6   3     1635.93     1491.72     14.43 o
   2   6   3      117.95      112.91      1.97 o
   3   6   3      483.86      459.90      7.56 o
   4   6   3        6.56        6.32      0.74 o
  -4   7   3       37.79       49.81      4.00 o
  -3   7   3     1754.54     1792.62      9.68 o
  -2   7   3      120.77      117.22      1.90 o
  -1   7   3      398.58      420.31      2.77 o
   0   7   3     2281.55     1926.97    273.31 o
   1   7   3     4073.92     3862.35     18.13 o
   2   7   3       16.77       16.00      0.93 o
   3   7   3      768.18      768.21      4.33 o
   4   7   3       45.93       47.10      1.99 o
  -4   8   3       28.15       38.06      1.67 o
  -3   8   3      127.11      142.11      3.04 o
  -2   8   3       45.83       41.64      1.36 o
  -1   8   3     8963.25     8650.62     69.18 o
   0   8   3     1592.43     1515.18      7.37 o
   1   8   3     2897.64     3025.17      9.14 o
   2   8   3        0.29        2.38      0.64 o
   3   8   3      612.33      576.61     20.39 o
   4   8   3       58.31       61.08      1.97 o
  -4   9   3       31.12       30.78      1.28 o
  -3   9   3     1200.83     1225.45     18.80 o
  -2   9   3      605.61      555.93      7.94 o
  -1   9   3     2015.85     1954.13      6.40 o
   0   9   3      365.80      371.68      3.85 o
   1   9   3     1941.71     1869.62     11.53 o
   2   9   3       27.68       21.46      1.52 o
   3   9   3      904.42      908.78      8.96 o
   4   9   3       29.60       27.66      2.17 o
  -4  10   3       30.90       32.39      1.24 o
  -3  10   3        0.42        4.32      1.06 o
  -2  10   3       86.32       74.26      1.74 o
  -1  10   3     3869.80     3679.79     42.71 o
   0  10   3       50.25       39.85      1.02 o
   1  10   3      961.34     1006.00      5.60 o
   2  10   3        7.58        5.88      1.15 o
   3  10   3       32.05       34.17      1.27 o
   4  10   3       79.11       75.47      1.94 o
  -4  11   3       89.16       79.18      2.78 o
  -3  11   3      583.55      584.78     38.51 o
  -2  11   3        0.19        1.53      0.82 o
  -1  11   3        6.10        6.46      0.73 o
   0  11   3       29.71       36.65      3.08 o
   1  11   3     2367.65     2476.36      8.84 o
   2  11   3       16.42       13.68      1.80 o
   3  11   3      228.85      262.91      5.24 o
   4  11   3        5.18        5.36      0.99 o
  -4  12   3       75.12       80.00      3.06 o
  -3  12   3      454.97      477.33     19.47 o
  -2  12   3       36.76       41.42      4.34 o
  -1  12   3     2375.28     2174.06     23.02 o
   0  12   3      280.66      287.10      3.92 o
   1  12   3      175.50      148.29      2.31 o
   2  12   3       53.76       50.55      3.50 o
   3  12   3      161.73      170.72      5.52 o
   4  12   3        0.01        0.60      0.81 o
  -4  13   3      109.99      103.20     10.00 o
  -3  13   3     1439.59     1413.10      5.99 o
  -2  13   3       51.14       53.81      1.70 o
  -1  13   3      217.31      213.78      3.85 o
   0  13   3      799.98      799.98      6.54 o
   1  13   3     4517.67     4629.81     12.74 o
   2  13   3      220.07      202.59      2.01 o
   3  13   3      243.66      266.96      3.29 o
   4  13   3        3.53        5.04      0.74 o
  -4  14   3        7.00       11.75      1.18 o
  -3  14   3       55.20       56.39      2.42 o
  -2  14   3       11.46       13.89      1.49 o
  -1  14   3     1666.26     1587.82     10.31 o
   0  14   3      194.07      189.17      3.40 o
   1  14   3     1160.37     1263.60      9.95 o
   2  14   3       14.69       15.94      1.87 o
   3  14   3      215.27      218.69      7.83 o
   4  14   3       41.47       40.20      1.02 o
  -4  15   3       10.26       14.31      0.99 o
  -3  15   3      649.29      659.61      3.81 o
  -2  15   3      953.38     1012.87      4.60 o
  -1  15   3      264.48      315.14      4.90 o
   0  15   3       95.70      109.31      2.75 o
   1  15   3      506.98      501.31      3.81 o
   2  15   3       41.61       45.75      1.54 o
   3  15   3      174.55      179.76      2.02 o
   4  15   3        0.42        1.36      0.39 o
  -3  16   3        4.34        7.29      1.44 o
  -2  16   3      412.34      405.23      4.26 o
  -1  16   3     4767.28     4689.00    156.14 o
   0  16   3        1.63        0.95      1.03 o
   1  16   3      609.82      599.31      9.35 o
   2  16   3      224.55      220.73     12.09 o
   3  16   3      118.76      124.00      5.18 o
  -3  17   3      132.79      139.61      4.48 o
  -2  17   3      340.07      340.93      2.92 o
  -1  17   3      377.58      371.95      7.27 o
   0  17   3      220.43      215.63      8.59 o
   1  17   3      637.24      602.31      3.47 o
   2  17   3        5.72        2.05      1.41 o
   3  17   3      144.29      156.31      3.58 o
  -3  18   3       19.40       22.00      0.92 o
  -2  18   3       70.57       78.68      1.42 o
  -1  18   3      826.01      811.25     31.90 o
   0  18   3      163.04      177.65      2.23 o
   1  18   3       68.88       80.48      1.57 o
   2  18   3      111.46      104.50      1.69 o
   3  18   3      100.86       96.74      6.86 o
  -3  19   3      304.84      309.20      3.13 o
  -2  19   3       10.65        7.26      1.67 o
  -1  19   3      190.66      182.22      4.87 o
   0  19   3      384.66      387.09     10.08 o
   1  19   3      682.65      732.32      3.42 o
   2  19   3      135.84      137.67      2.81 o
   3  19   3      241.59      241.99      2.70 o
  -3  20   3        0.34        2.01      0.95 o
  -2  20   3        0.65        1.23      1.48 o
  -1  20   3       11.94        7.33      0.93 o
   0  20   3        3.79        3.07      0.63 o
   1  20   3      266.86      264.45      5.72 o
   2  20   3        8.47        6.69      1.43 o
   3  20   3       76.15       76.09      1.48 o
  -3  21   3      120.35      118.87      1.78 o
  -2  21   3       58.32       60.95      5.17 o
  -1  21   3        1.58        2.24      0.66 o
   0  21   3       68.89       68.90      1.70 o
   1  21   3      195.06      202.12      2.11 o
   2  21   3        4.46        7.84      1.28 o
   3  21   3       59.72       64.34      1.19 o
  -3  22   3        3.42        2.26      0.62 o
  -2  22   3      102.08      105.66      2.50 o
  -1  22   3      243.80      243.44      6.38 o
   0  22   3        6.98        4.68      0.82 o
   1  22   3      619.85      625.53     15.61 o
   2  22   3       23.61       27.77      1.47 o
   3  22   3       10.51        9.27      0.83 o
  -2  23   3        4.72        7.68      1.29 o
  -1  23   3       41.16       44.29      1.39 o
   0  23   3       21.96       23.94      0.98 o
   1  23   3      199.31      198.06      7.21 o
   2  23   3        7.80        4.22      0.85 o
  -2  24   3        3.02        3.90      1.06 o
  -1  24   3      190.53      191.31     11.04 o
   0  24   3       54.85       69.01      1.94 o
   1  24   3       61.79       60.21      3.18 o
   2  24   3       56.75       64.50      1.05 o
  -2  25   3        0.22       -0.76      0.76 o
  -1  25   3       56.87       58.25      1.48 o
   0  25   3        6.90        6.01      0.96 o
   1  25   3       11.01        7.72      0.63 o
   2  25   3        0.22        1.33      0.55 o
  -2  26   3        0.17       -0.39      0.49 o
  -1  26   3       16.39       14.16      0.80 o
   0  26   3        1.20        1.11      1.12 o
   1  26   3        1.08        2.35      0.97 o
   0  27   3        0.43       -0.50      0.85 o
   1  27   3       12.85       14.55      0.86 o
  -4   0   4      196.83      213.18      2.66 o
  -2   0   4     2419.24     2000.82     10.09 o
   0   0   4      539.42      637.62      4.68 o
   2   0   4     3303.43     2792.13     13.98 o
   4   0   4      299.20      294.44      3.81 o
  -4   1   4      391.89      423.68      6.61 o
  -3   1   4       12.10       30.75      1.66 o
  -2   1   4      325.92      281.53      2.72 o
  -1   1   4       59.41       66.54      1.04 o
   1   1   4        0.24        1.30      0.43 o
   2   1   4      479.21      440.91      3.60 o
   3   1   4       45.60       53.30      1.57 o
   4   1   4      568.06      543.06      6.47 o
  -4   2   4      220.51      235.79      2.82 o
  -3   2   4        6.53        6.37      1.39 o
  -2   2   4     4732.89     4111.59     16.73 o
  -1   2   4      579.40      626.66     26.40 o
   0   2   4       14.62       23.27      6.30 o
   1   2   4      628.56      620.35      3.82 o
   2   2   4     4437.05     3753.48     29.29 o
   3   2   4       22.32       25.58      0.94 o
   4   2   4      135.14      151.06      1.58 o
  -4   3   4      366.07      398.70      9.92 o
  -3   3   4       64.08       64.03      2.18 o
  -2   3   4     1494.55     1317.20     26.78 o
  -1   3   4        0.52        0.94      0.44 o
   1   3   4      197.95      236.39      2.61 o
   2   3   4      193.47      184.82      2.49 o
   3   3   4        3.56        3.77      1.01 o
   4   3   4       97.83       90.25      1.58 o
  -4   4   4      215.59      266.34      3.33 o
  -3   4   4        9.16       11.39      1.57 o
  -2   4   4     4331.78     3662.99     86.10 o
  -1   4   4        1.11        1.74      0.69 o
   0   4   4      316.30      360.07      5.74 o
   1   4   4      273.66      262.22      2.65 o
   2   4   4     3796.82     3181.31     10.13 o
   3   4   4        0.27        1.58      0.99 o
   4   4   4       32.84       39.23      1.48 o
  -4   5   4      462.14      538.21      4.52 o
  -3   5   4       70.50       83.95      5.45 o
  -2   5   4       48.91      186.91     91.88 o
  -1   5   4      106.03      100.60      2.03 o
   1   5   4       38.91       42.14      0.97 o
   2   5   4     2330.00     2058.04     15.82 o
   3   5   4      414.79      402.83      4.44 o
   4   5   4      296.36      283.27      4.55 o
  -4   6   4      135.33      161.28      4.23 o
  -3   6   4       24.49       28.47      1.81 o
  -2   6   4     3629.60     3411.13     64.65 o
  -1   6   4      160.64      150.86      1.99 o
   0   6   4      416.06      507.88      4.49 o
   1   6   4      179.49      198.09      1.60 o
   2   6   4     1412.27     1143.36     25.70 o
   3   6   4      149.58      145.04     14.61 o
   4   6   4      143.01      147.71      1.87 o
  -4   7   4      450.62      528.06      4.40 o
  -3   7   4       16.61       18.28      1.76 o
  -2   7   4      636.38      630.88     28.87 o
  -1   7   4       37.82       31.94      1.18 o
   1   7   4      183.79      175.48      2.21 o
   2   7   4        6.09       25.70     11.34 o
   3   7   4        3.46        3.92      0.74 o
   4   7   4      148.59      142.97      2.84 o
  -4   8   4      150.25      161.80      2.58 o
  -3   8   4       25.56       20.00      1.91 o
  -2   8   4     3003.66     2664.97     41.28 o
  -1   8   4      963.29     1061.07     16.11 o
   0   8   4     1190.76     1371.59      7.60 o
   1   8   4        3.41        3.86      1.10 o
   2   8   4     1694.76     1415.86      7.27 o
   3   8   4        1.86        2.20      0.61 o
   4   8   4      114.99      120.82      1.73 o
  -4   9   4      123.33      151.88      7.07 o
  -3   9   4      363.86      346.71      4.59 o
  -2   9   4      245.46      222.41      9.35 o
  -1   9   4      693.18      758.37      7.45 o
   1   9   4      212.27      205.28      2.08 o
   2   9   4       25.87       26.48      1.17 o
   3   9   4        4.20        9.34      4.14 o
   4   9   4       36.89       37.95      1.47 o
  -4  10   4       10.73       18.49      1.04 o
  -3  10   4       29.17       35.39      2.03 o
  -2  10   4     1766.71     1566.77     20.30 o
  -1  10   4       50.37       55.80      1.27 o
   0  10   4     1137.34     1227.48      7.83 o
   1  10   4       13.60       24.89      0.89 o
   2  10   4     1277.20     1245.43      4.57 o
   3  10   4       45.85       42.58      2.02 o
   4  10   4       80.35       78.52      1.79 o
  -4  11   4      413.51      430.04      3.06 o
  -3  11   4      437.88      474.79      5.20 o
  -2  11   4      276.08      215.83      2.77 o
  -1  11   4      380.27      433.51      3.61 o
   0  11   4     2530.78     2540.17     81.49 o
   1  11   4      559.12      614.64      4.76 o
   2  11   4      243.43      248.48      5.08 o
   3  11   4      151.74      148.84      6.92 o
   4  11   4       36.53       37.55      1.27 o
  -4  12   4        7.04        7.38      0.86 o
  -3  12   4      573.02      532.81     15.49 o
  -2  12   4     3047.85     2941.05     10.14 o
  -1  12   4      976.66      959.91      8.10 o
   0  12   4       85.77      115.87      2.65 o
   1  12   4      728.66      800.27      9.04 o
   2  12   4     1260.59     1229.40      5.72 o
   3  12   4      114.42      126.44      1.87 o
   4  12   4       57.65       62.31      1.42 o
  -4  13   4       43.52       44.48      8.28 o
  -3  13   4      115.59      119.63      4.26 o
  -2  13   4      122.37      129.90      2.42 o
  -1  13   4      117.86      127.23      2.53 o
   0  13   4     2218.83     2031.25     10.96 o
   1  13   4       20.32       19.35      1.44 o
   2  13   4       76.43       80.12      1.39 o
   3  13   4       21.05       20.36      1.04 o
   4  13   4       62.41       57.42      1.21 o
  -4  14   4       29.13       34.25      1.38 o
  -3  14   4       54.84       59.20      3.52 o
  -2  14   4     1584.18     1551.04      7.68 o
  -1  14   4      320.27      313.42      4.86 o
   0  14   4        8.64        8.94      1.27 o
   1  14   4       75.17       73.70      1.78 o
   2  14   4     1122.49     1077.30      9.70 o
   3  14   4        0.05        1.43      0.75 o
   4  14   4       20.51       23.79      0.71 o
  -4  15   4       37.51       44.74      1.27 o
  -3  15   4        0.28        1.62      1.13 o
  -2  15   4       31.06       31.96      1.58 o
  -1  15   4      352.47      336.71      2.71 o
   0  15   4     2704.77     2579.83     12.66 o
   1  15   4       50.36       54.91      3.35 o
   2  15   4      249.09      279.32      6.91 o
   3  15   4       69.13       65.97      1.88 o
  -4  16   4        0.48        1.77      0.63 o
  -3  16   4       73.16       77.64      2.58 o
  -2  16   4      109.22      112.66      2.33 o
  -1  16   4        0.33        1.90      0.92 o
   0  16   4       98.47       84.49     36.40 o
   1  16   4       74.50       69.72      1.34 o
   2  16   4      444.94      480.83      3.06 o
   3  16   4       51.36       55.28      2.21 o
  -3  17   4       72.06       83.52      3.96 o
  -2  17   4      110.88      104.19      1.95 o
  -1  17   4      224.17      216.42      3.75 o
   0  17   4     1483.44     1419.17     49.19 o
   1  17   4      207.73      208.85     11.95 o
   2  17   4      168.03      177.19      1.91 o
   3  17   4      127.96      125.73      1.45 o
  -3  18   4       62.61       54.27      1.15 o
  -2  18   4      382.17      377.07      8.07 o
  -1  18   4        2.33        1.65      0.66 o
   0  18   4       78.41      100.92      6.53 o
   1  18   4       35.04       34.44      1.56 o
   2  18   4      246.89      268.77      5.13 o
   3  18   4       22.19       26.64      0.74 o
  -3  19   4       14.48       16.12      1.29 o
  -2  19   4        4.72        7.58      0.85 o
  -1  19   4      111.39      119.33      3.85 o
   0  19   4      456.34      439.69      8.42 o
   1  19   4        6.23        6.55      1.40 o
   2  19   4       46.39       46.89      1.28 o
   3  19   4        3.97        5.57      0.95 o
  -3  20   4       21.70       24.21      0.73 o
  -2  20   4      462.97      467.14      5.06 o
  -1  20   4        4.28        4.76      0.64 o
   0  20   4      148.06      158.03      2.24 o
   1  20   4       71.68       72.10      2.25 o
   2  20   4      183.45      201.99      3.00 o
   3  20   4        0.60       -0.55      0.71 o
  -3  21   4        0.09        0.52      0.69 o
  -2  21   4       12.62       11.19      1.67 o
  -1  21   4        2.57        1.70      0.62 o
   0  21   4      122.44      109.46      5.47 o
   1  21   4        0.16       -0.02      0.78 o
   2  21   4       58.47       60.88      1.86 o
   3  21   4        3.16        2.25      0.53 o
  -2  22   4       78.13       83.54      2.24 o
  -1  22   4       38.49       39.14      1.02 o
   0  22   4       12.46       12.06      1.19 o
   1  22   4       58.77       55.27      1.23 o
   2  22   4      103.16      116.33      2.02 o
  -2  23   4       45.69       48.38      1.68 o
  -1  23   4        0.25        0.51      0.83 o
   0  23   4       80.54       85.21      2.13 o
   1  23   4       30.95       34.74      0.99 o
   2  23   4       64.47       66.09      1.10 o
  -2  24   4       26.35       23.34      1.19 o
  -1  24   4       12.26       15.90      1.19 o
   0  24   4        3.14        3.89      0.67 o
   1  24   4       62.84       62.00      1.74 o
   2  24   4       51.00       47.58      1.19 o
  -2  25   4       20.57       22.10      0.93 o
  -1  25   4        5.39        7.52      0.86 o
   0  25   4       68.14       64.09      1.28 o
   1  25   4        3.80        6.22      1.40 o
   2  25   4        1.91        2.69      1.10 o
  -1  26   4       96.49       95.94      1.36 o
   0  26   4        7.51        7.45      0.98 o
   1  26   4        4.04        4.62      0.77 o
   0  27   4      168.64      161.58      1.93 o
   1  27   4        9.83       13.46      0.69 o
  -3   0   5     1777.33     1639.70     84.52 o
  -1   0   5      161.54      208.53      2.78 o
   3   0   5        4.19        4.67      0.78 o
  -4   1   5        0.00       -0.01      1.11 o
  -3   1   5     1085.69     1016.63     27.64 o
  -2   1   5      131.33      124.04      2.07 o
  -1   1   5     4402.37     4459.42    136.23 o
   0   1   5      759.45      881.73     11.55 o
   1   1   5      773.75      930.17      5.86 o
   2   1   5      612.39      560.50      7.12 o
   3   1   5      901.76      695.57      3.78 o
   4   1   5       83.88       89.20      1.56 o
  -4   2   5        9.58       14.26      0.99 o
  -3   2   5      735.90      676.98      7.46 o
  -2   2   5       89.23       85.81      1.59 o
  -1   2   5     2848.45     3238.92     62.42 o
   0   2   5      957.72     1130.03     26.80 o
   1   2   5     2616.15     2611.90      9.42 o
   2   2   5      492.94      481.26      5.37 o
   3   2   5      354.54      283.27     11.10 o
   4   2   5      312.81      325.58      2.62 o
  -4   3   5        4.78        4.99      0.94 o
  -3   3   5      995.53      950.09      5.14 o
  -2   3   5       51.99       50.19      1.35 o
  -1   3   5     3680.84     3890.11     15.85 o
   0   3   5       53.13       60.92      2.47 o
   1   3   5      652.13      700.91     13.79 o
   2   3   5        0.26        2.19      0.71 o
   3   3   5     1562.55     1311.67      5.52 o
   4   3   5       47.18       46.93      0.93 o
  -4   4   5        1.60        6.05      1.44 o
  -3   4   5     1012.84      946.02     29.56 o
  -2   4   5      565.18      578.85      3.92 o
  -1   4   5     3417.42     3698.56     12.45 o
   0   4   5      124.20      143.97      3.50 o
   1   4   5     4889.74     4986.27     44.16 o
   2   4   5       13.86       10.81      0.80 o
   3   4   5      164.32      151.75      1.92 o
   4   4   5       69.31       72.38      1.31 o
  -4   5   5       28.21       32.30      1.10 o
  -3   5   5      584.91      556.96     11.29 o
  -2   5   5      664.87      675.84     38.93 o
   0   5   5        2.86        9.67      0.75 o
   1   5   5      361.07      367.56      3.47 o
   2   5   5      200.58      179.42      2.67 o
   3   5   5     1642.44     1446.69      5.62 o
   4   5   5       83.24       88.86      1.61 o
  -4   6   5        1.19        3.35      1.31 o
  -3   6   5      581.29      561.69     14.54 o
  -2   6   5       23.15       21.75      1.04 o
  -1   6   5        5.63       19.87      1.30 o
   0   6   5       28.62       26.79      0.81 o
   1   6   5     6512.37     6336.43     78.23 o
   2   6   5      127.70      108.95      2.19 o
   3   6   5        0.52        3.70      0.95 o
   4   6   5       83.95       74.18      1.02 o
  -4   7   5      242.21      280.82      3.24 o
  -3   7   5     1014.60      972.60     40.10 o
  -2   7   5       33.08       35.25      2.60 o
  -1   7   5     4659.23     4674.33     77.22 o
   0   7   5     1963.79     2238.69     10.78 o
   1   7   5      204.01      225.70      2.83 o
   2   7   5        6.92       15.03      7.63 o
   3   7   5      459.13      428.75      9.00 o
   4   7   5        2.36        5.24      0.48 o
  -4   8   5      190.97      214.75      2.81 o
  -3   8   5     1071.26     1066.55     43.40 o
  -2   8   5       11.71        6.82      1.06 o
  -1   8   5      874.30      821.03     21.85 o
   0   8   5      430.03      595.01      5.72 o
   1   8   5     3408.00     3586.95     17.32 o
   2   8   5      176.47      178.63      1.81 o
   3   8   5        2.42        6.83      1.23 o
   4   8   5        0.14        4.04      0.90 o
  -4   9   5       72.94       81.61      1.91 o
  -3   9   5       64.60       62.05      5.39 o
  -2   9   5       92.57       82.93      1.92 o
  -1   9   5     2976.68     2575.45     68.78 o
   0   9   5       21.09       26.24      1.57 o
   1   9   5       61.24       67.66      1.80 o
   2   9   5       57.86       57.22      1.28 o
   3   9   5      326.22      337.49      3.61 o
   4   9   5        0.11        0.33      0.78 o
  -4  10   5       12.72       16.11      1.52 o
  -3  10   5      992.08      967.39      7.57 o
  -2  10   5      365.15      325.36      9.02 o
  -1  10   5     1273.89     1302.15     21.39 o
   0  10   5      245.34      277.96      4.11 o
   1  10   5     5842.41     6431.66    111.16 o
   2  10   5      111.91      112.53      1.57 o
   3  10   5        0.94        1.72      0.73 o
   4  10   5        2.26        3.19      0.76 o
  -4  11   5       20.04       17.44      0.83 o
  -3  11   5       61.56       61.87      2.28 o
  -2  11   5      212.81      205.09      4.85 o
  -1  11   5     3416.64     3395.39     99.96 o
   0  11   5      108.83      117.06      2.82 o
   1  11   5      106.08      114.48      3.19 o
   2  11   5       29.96       32.58      1.12 o
   3  11   5      515.65      527.99      3.46 o
   4  11   5        7.27        7.33      0.74 o
  -4  12   5       20.48       24.50      4.69 o
  -3  12   5       68.54       71.98      2.22 o
  -2  12   5       10.00       11.62      1.10 o
  -1  12   5      255.05      231.32     19.38 o
   0  12   5        5.83        9.27      1.29 o
   1  12   5     1995.08     2246.07     13.60 o
   2  12   5      195.55      197.89      2.32 o
   3  12   5        1.25        1.37      0.87 o
   4  12   5        1.19        1.34      0.51 o
  -4  13   5      107.10      108.77      2.07 o
  -3  13   5      404.06      359.32     11.05 o
  -2  13   5      139.16      121.04     11.53 o
  -1  13   5     1604.10     1522.54      7.06 o
   0  13   5       93.34       76.62      2.52 o
   1  13   5       66.73       53.98      2.17 o
   2  13   5      299.20      301.66      7.41 o
   3  13   5      302.97      311.69      3.09 o
   4  13   5        4.43        4.89      0.47 o
  -4  14   5        0.69        1.37      0.86 o
  -3  14   5      192.60      186.11      7.56 o
  -2  14   5       62.19       63.14      1.89 o
  -1  14   5      165.22      172.74      3.17 o
   0  14   5      116.09      136.33      3.29 o
   1  14   5      688.09      678.60      8.93 o
   2  14   5       24.87       24.67      1.00 o
   3  14   5        0.10        0.79      0.79 o
  -4  15   5        0.92        1.88      0.75 o
  -3  15   5      128.52      129.25      4.60 o
  -2  15   5        0.72        0.53      1.10 o
  -1  15   5     1093.41     1100.19     16.30 o
   0  15   5       70.33       68.88      1.58 o
   1  15   5        0.70        2.41      0.85 o
   2  15   5      217.26      213.03      2.19 o
   3  15   5      286.17      297.63      2.36 o
  -4  16   5        2.00        3.20      0.58 o
  -3  16   5       55.80       58.52      4.26 o
  -2  16   5      152.00      153.77      2.69 o
  -1  16   5        5.13        4.66      0.80 o
   0  16   5       83.57       90.69      2.45 o
   1  16   5      702.19      694.41      3.18 o
   2  16   5      177.53      172.36      1.96 o
   3  16   5       69.45       68.04      1.19 o
  -3  17   5       50.46       48.86      1.67 o
  -2  17   5      121.61      131.66      1.97 o
  -1  17   5      210.52      203.58      2.95 o
   0  17   5      132.54      138.34      6.96 o
   1  17   5        1.73        1.95      1.05 o
   2  17   5       45.85       45.29      1.05 o
   3  17   5      102.66      105.72      1.27 o
  -3  18   5       78.27       78.68      1.26 o
  -2  18   5       18.32       20.68      1.07 o
  -1  18   5      231.01      227.56      2.61 o
   0  18   5       12.18       12.33      1.19 o
   1  18   5      542.97      551.49     25.07 o
   2  18   5        0.29        0.10      0.75 o
   3  18   5        4.06        6.54      0.51 o
  -3  19   5      140.56      134.60      5.69 o
  -2  19   5        4.29        7.02      0.88 o
  -1  19   5      177.26      186.42      2.39 o
   0  19   5       16.97       22.57      0.84 o
   1  19   5        8.49        6.26      1.26 o
   2  19   5       45.90       38.37      0.77 o
   3  19   5       69.37       76.81      1.42 o
  -3  20   5       38.73       34.39      0.92 o
  -2  20   5       28.34       31.81      1.03 o
  -1  20   5      145.31      141.85      2.45 o
   0  20   5        5.93        7.51      0.71 o
   1  20   5      252.97      267.13      5.17 o
   2  20   5       30.31       34.95      1.60 o
  -2  21   5       17.11       24.27      1.72 o
  -1  21   5      203.66      221.57      2.76 o
   0  21   5      104.30      103.27      1.58 o
   1  21   5        1.50        3.15      0.87 o
   2  21   5        9.61        7.55      1.20 o
  -2  22   5      157.13      171.96      2.80 o
  -1  22   5       90.32       92.01      1.40 o
   0  22   5       29.86       38.72      1.84 o
   1  22   5      105.85      100.29      1.85 o
   2  22   5       89.80       94.90      1.71 o
  -2  23   5        1.23       -0.08      1.03 o
  -1  23   5      147.13      136.90      2.43 o
   0  23   5       67.24       71.40      1.96 o
   1  23   5        4.58        5.58      0.56 o
   2  23   5        3.50        4.12      0.56 o
  -2  24   5        0.10       -0.44      0.85 o
  -1  24   5       27.22       23.95      1.22 o
   0  24   5        0.13        0.98      0.73 o
   1  24   5       54.75       52.65      0.88 o
   2  24   5        1.23        2.29      0.39 o
  -2  25   5        9.69       14.95      0.76 o
  -1  25   5       88.76       82.01      1.47 o
   0  25   5       40.83       41.83      1.00 o
   1  25   5       11.29       14.21      0.86 o
  -1  26   5       27.93       23.46      0.77 o
   0  26   5        2.82        1.65      0.68 o
   1  26   5       66.83       63.15      1.10 o
  -4   0   6      200.33      216.63      3.86 o
  -2   0   6     7913.83     7056.73     22.14 o
   0   0   6     2549.61     2807.30     27.27 o
   2   0   6       90.71       79.17      3.09 o
   4   0   6      301.23      285.54      3.37 o
  -4   1   6      336.92      375.99      3.45 o
  -3   1   6      290.01      301.13      2.81 o
  -2   1   6     2547.85     2157.34     91.62 o
  -1   1   6        7.25       12.77      0.80 o
   0   1   6     5212.07     6273.28     15.94 o
   1   1   6       72.35       81.74      1.89 o
   2   1   6     2752.83     2409.39     85.36 o
   3   1   6      221.81      211.21      6.00 o
   4   1   6       39.61       48.16      1.15 o
  -4   2   6       41.45       45.57      3.85 o
  -3   2   6       74.27       76.99      1.58 o
  -2   2   6     1493.73     1206.52     19.70 o
  -1   2   6      192.95      192.47      8.91 o
   0   2   6     1716.64     1753.42      6.42 o
   1   2   6     1575.72     1784.04     67.67 o
   2   2   6        4.39       12.27      2.46 o
   3   2   6       19.94       16.62      0.71 o
   4   2   6      134.80      143.44      1.71 o
  -4   3   6      707.74      765.90      4.27 o
  -3   3   6       47.90       47.57      1.52 o
  -2   3   6      652.93      580.92     11.58 o
  -1   3   6     1256.73     1459.08      8.27 o
   0   3   6       12.30       28.73      1.00 o
   1   3   6      161.03      180.39      2.66 o
   2   3   6     1252.66     1061.48     21.92 o
   3   3   6        2.37        3.57      0.54 o
   4   3   6        3.56        6.64      0.71 o
  -4   4   6      183.16      189.56      2.20 o
  -3   4   6        3.22        8.57      1.68 o
  -2   4   6     1182.55     1074.94      5.87 o
  -1   4   6      550.97      619.84      5.67 o
   1   4   6      779.18      859.60     20.38 o
   2   4   6      314.64      279.35      2.72 o
   3   4   6        8.74        9.50      0.72 o
   4   4   6      268.52      274.58      4.73 o
  -4   5   6      360.68      358.20      5.31 o
  -3   5   6       58.94       63.87      1.77 o
  -2   5   6      930.72      843.98      5.25 o
  -1   5   6      475.17      543.76      5.36 o
   0   5   6     3346.76     3888.01     46.16 o
   1   5   6       61.43       61.56      4.20 o
   2   5   6      693.37      629.51     12.68 o
   3   5   6      274.29      259.36      2.04 o
   4   5   6        4.28        7.18      0.65 o
  -4   6   6       78.93       95.58      6.46 o
  -3   6   6      242.98      252.58      3.02 o
  -2   6   6     2059.68     1963.77     13.27 o
  -1   6   6      226.11      216.67      3.52 o
   0   6   6     5823.12     6593.08     12.43 o
   1   6   6      170.51      182.81      2.14 o
   2   6   6       47.94       60.95      2.35 o
   3   6   6      663.08      655.01      3.83 o
   4   6   6      405.28      366.91      4.37 o
  -4   7   6       66.83       73.29      1.83 o
  -3   7   6       33.18       37.60      1.55 o
  -2   7   6     1151.28     1080.71      6.36 o
  -1   7   6       21.62       29.16      1.58 o
   0   7   6     1470.83     1561.50      9.46 o
   1   7   6       26.34       23.46      2.90 o
   2   7   6     3098.51     2903.88      7.15 o
   3   7   6      230.16      228.67      2.47 o
   4   7   6       31.05       26.34      0.65 o
  -4   8   6        0.16        1.05      1.08 o
  -3   8   6        7.08        8.88      1.21 o
  -2   8   6      547.38      469.04      4.20 o
  -1   8   6       11.78       48.13     26.84 o
   0   8   6     2813.95     2986.44     13.41 o
   1   8   6      957.36      975.58     56.68 o
   2   8   6       57.88       63.62      2.84 o
   3   8   6       43.93       43.68      1.50 o
   4   8   6       74.04       76.09      1.47 o
  -4   9   6      294.17      318.03      6.49 o
  -3   9   6       37.10       37.35      5.40 o
  -2   9   6      887.74      795.26      4.63 o
  -1   9   6        2.71        1.74      0.80 o
   0   9   6      744.37      720.91      6.72 o
   1   9   6        1.51       11.19      2.66 o
   2   9   6     2269.29     2076.42      8.10 o
   3   9   6        3.37        3.72      0.57 o
   4   9   6        3.85        1.61      0.58 o
  -4  10   6        6.38       10.76      1.08 o
  -3  10   6        4.19       44.02     11.03 o
  -2  10   6      959.77      877.71     13.98 o
  -1  10   6       11.24       23.06     11.43 o
   0  10   6     2517.98     2543.42     12.90 o
   1  10   6        1.11        3.19      1.08 o
   2  10   6     1007.88      993.96     10.15 o
   3  10   6       92.04       86.63      4.67 o
   4  10   6       88.68       89.84      1.38 o
  -4  11   6      103.16       97.19     12.11 o
  -3  11   6      103.10      111.38      2.83 o
  -2  11   6      941.62      962.62     16.51 o
  -1  11   6       96.58       86.80      4.55 o
   0  11   6      672.72      688.95      6.88 o
   1  11   6        8.90        7.16      1.31 o
   2  11   6     1143.55     1150.67      6.67 o
   3  11   6      121.60      137.56      2.68 o
   4  11   6        5.78        5.30      0.51 o
  -4  12   6        0.10        1.73      1.13 o
  -3  12   6        0.63        4.98      1.52 o
  -2  12   6      607.64      569.51     27.76 o
  -1  12   6       62.20       52.09      6.95 o
   0  12   6     1181.26     1264.96      9.56 o
   1  12   6       79.69       86.40      1.72 o
   2  12   6      153.78      146.67      1.91 o
   3  12   6        2.22        0.78      0.80 o
  -4  13   6      101.77      105.96      1.95 o
  -3  13   6       76.03       78.86      5.65 o
  -2  13   6       74.27       76.39     13.00 o
  -1  13   6       54.38       64.77      1.82 o
   0  13   6      635.87      610.95      6.76 o
   1  13   6      132.76      148.97     10.12 o
   2  13   6      233.17      256.33      3.34 o
   3  13   6       14.07       14.44      0.91 o
  -4  14   6       11.74       13.24      0.94 o
  -3  14   6        6.72        6.30      1.18 o
  -2  14   6      700.25      623.40     35.50 o
  -1  14   6        0.05        0.40      0.75 o
   0  14   6     1266.56     1257.70     16.90 o
   1  14   6      175.33      174.77      1.75 o
   2  14   6       27.85       28.43      1.05 o
   3  14   6        4.20        3.03      0.83 o
  -4  15   6      179.37      164.99      1.80 o
  -3  15   6       25.15       26.68      1.10 o
  -2  15   6      116.97      114.65      2.55 o
  -1  15   6       28.90       33.26      1.94 o
   0  15   6     1247.53     1312.32     20.51 o
   1  15   6        4.52        4.77      0.64 o
   2  15   6      511.04      525.91      3.36 o
   3  15   6       66.33       70.19      1.20 o
  -3  16   6       11.20       10.54      1.35 o
  -2  16   6      567.40      530.34      4.91 o
  -1  16   6       52.33       49.51      1.36 o
   0  16   6      561.88      629.37      6.01 o
   1  16   6       56.67       62.65      2.52 o
   2  16   6      125.24      130.20      1.87 o
   3  16   6       15.73       17.51      0.94 o
  -3  17   6       36.06       51.88      1.65 o
  -2  17   6      112.92      128.76      2.52 o
  -1  17   6       19.25       14.92      1.00 o
   0  17   6      509.39      454.75      3.10 o
   1  17   6        2.18        4.87      1.28 o
   2  17   6      237.47      254.11      2.65 o
   3  17   6        8.68       10.29      0.73 o
  -3  18   6       68.09       67.66      1.59 o
  -2  18   6      449.14      461.93      5.29 o
  -1  18   6        5.11        8.80      1.21 o
   0  18   6       87.02       87.97     10.08 o
   1  18   6      231.76      229.10      2.91 o
   2  18   6       74.56       78.40      1.05 o
   3  18   6       11.39        7.07      0.51 o
  -3  19   6        3.96        2.35      0.72 o
  -2  19   6       62.37       68.40      1.42 o
  -1  19   6      120.95      135.00      3.45 o
   0  19   6      165.37      168.34      8.12 o
   1  19   6       96.62       88.93      3.93 o
   2  19   6      103.06      112.88      1.27 o
  -3  20   6        9.52        5.91      0.61 o
  -2  20   6      258.79      259.02     16.81 o
  -1  20   6        2.87        3.93      1.68 o
   0  20   6       94.61      104.32      9.68 o
   1  20   6      215.71      216.95     11.94 o
   2  20   6       18.43       21.48      0.89 o
  -2  21   6       52.61       50.92      1.91 o
  -1  21   6      189.97      208.26      3.42 o
   0  21   6      121.95      128.45      5.56 o
   1  21   6       68.48       72.43      1.97 o
   2  21   6       94.90       88.13      1.75 o
  -2  22   6      119.38      124.14      2.29 o
  -1  22   6       29.22       35.51      1.35 o
   0  22   6      163.80      152.73      6.55 o
   1  22   6        5.21        8.58      0.58 o
   2  22   6       10.35        8.31      0.57 o
  -2  23   6        6.04        6.83      0.99 o
  -1  23   6      116.12      110.36      2.15 o
   0  23   6      161.57      150.06     10.93 o
   1  23   6        1.27        2.27      0.46 o
   2  23   6       41.24       39.59      0.85 o
  -2  24   6       71.99       67.90      1.35 o
  -1  24   6        0.25        0.27      0.83 o
   0  24   6       95.39       84.82      4.89 o
   1  24   6      129.93      121.24      1.62 o
  -2  25   6       26.31       22.13      0.67 o
  -1  25   6       31.45       30.09      0.95 o
   0  25   6       48.89       46.01      4.24 o
   1  25   6       11.83        6.04      0.41 o
  -3   0   7      731.06      672.01      6.05 o
  -1   0   7      148.42      163.04      3.02 o
   1   0   7     2010.92     2101.45     13.47 o
   3   0   7      470.68      455.39      3.62 o
  -4   1   7       31.76       34.71      1.33 o
  -3   1   7       23.82       23.08      1.23 o
  -2   1   7      127.41      108.78      4.49 o
  -1   1   7     3675.39     4148.24     41.90 o
   0   1   7     1355.42     1613.04     16.54 o
   1   1   7      114.54       93.58      4.67 o
   2   1   7        4.14        4.01      0.40 o
   3   1   7      306.56      276.58      2.27 o
   4   1   7       16.59       16.45      0.97 o
  -4   2   7       74.31       81.69      2.18 o
  -3   2   7     1050.72     1003.64      5.17 o
  -2   2   7      101.31       94.32      2.49 o
  -1   2   7     1769.76     1975.38      6.99 o
   0   2   7        5.50        8.01      1.32 o
   1   2   7     1671.84     1843.01     59.53 o
   2   2   7       10.70        9.03      0.45 o
   3   2   7      173.46      146.06      1.48 o
   4   2   7       20.08       17.69      0.71 o
  -4   3   7        7.17        8.15      0.96 o
  -3   3   7      338.38      345.71      2.54 o
  -2   3   7        4.11        5.06      1.39 o
  -1   3   7     4140.41     4364.02     15.53 o
   0   3   7        0.49        4.22      0.74 o
   1   3   7     3634.31     3849.71    183.90 o
   2   3   7      370.67      344.61      2.11 o
   3   3   7        0.73        2.53      0.55 o
   4   3   7       10.52       11.44      0.63 o
  -4   4   7       48.81       48.76      3.39 o
  -3   4   7     1377.57     1312.80     23.27 o
  -2   4   7       10.82       12.52      1.12 o
  -1   4   7      482.37      514.08      5.42 o
   0   4   7      980.24     1189.74     51.60 o
   1   4   7      759.90      771.73      7.21 o
   2   4   7      301.00      290.77      2.63 o
   3   4   7      381.13      342.57      5.15 o
   4   4   7       14.34       15.73      0.63 o
  -4   5   7       22.96       24.63      1.07 o
  -3   5   7       11.62       14.90      1.51 o
  -2   5   7       11.45        8.28      0.91 o
  -1   5   7     3379.30     3383.65     13.92 o
   0   5   7       78.58       94.37      2.52 o
   1   5   7      831.59      899.18     25.27 o
   2   5   7       72.43       74.44      0.97 o
   3   5   7       76.61       68.35      3.32 o
   4   5   7       32.26       32.05      0.70 o
  -4   6   7       36.91       40.55      2.13 o
  -3   6   7      922.00      892.23     18.62 o
  -2   6   7        3.38        3.05      0.75 o
  -1   6   7       71.00       51.55      2.04 o
   0   6   7      263.47      307.70      4.62 o
   1   6   7     2467.60     2675.62    158.64 o
   2   6   7        3.06        6.00      0.60 o
   3   6   7      413.51      393.42      3.85 o
   4   6   7        8.52        7.22      0.63 o
  -4   7   7        0.09        1.04      0.97 o
  -3   7   7        0.21        4.87      1.15 o
  -2   7   7       44.52       46.10      3.25 o
  -1   7   7      285.72      273.09      4.25 o
   0   7   7      638.02      715.47      7.02 o
   1   7   7     1282.02     1436.30     11.60 o
   2   7   7      138.16      135.26      1.11 o
   3   7   7      134.73      137.16      3.85 o
  -4   8   7        0.46        0.67      0.96 o
  -3   8   7      446.73      413.31     29.80 o
  -2   8   7      110.22      100.97      3.94 o
  -1   8   7     1103.58     1214.38      9.02 o
   0   8   7       22.17       24.74      1.69 o
   1   8   7     1071.28     1165.67     67.77 o
   2   8   7        0.56        1.87      0.47 o
   3   8   7      471.30      459.80     12.48 o
   4   8   7        0.08        0.05      0.41 o
  -4   9   7       25.23       29.14      1.21 o
  -3   9   7        2.45        2.79      1.13 o
  -2   9   7      205.40      200.89      5.16 o
  -1   9   7     2271.25     2298.57     34.51 o
   0   9   7        1.48        0.53      1.13 o
   1   9   7      357.74      415.37     30.41 o
   2   9   7      632.93      614.86      2.77 o
   3   9   7       92.74      100.28      1.56 o
   4   9   7        0.31        0.64      0.38 o
  -4  10   7        6.56        5.84      0.70 o
  -3  10   7      552.03      505.93     40.54 o
  -2  10   7      266.27      243.37      6.72 o
  -1  10   7      287.80      304.97      3.51 o
   0  10   7      271.87      283.35      4.65 o
   1  10   7      236.13      249.22      2.08 o
   2  10   7     1067.91     1063.80     21.59 o
   3  10   7      370.26      362.01     14.10 o
  -4  11   7       34.87       37.42      1.49 o
  -3  11   7        0.82        1.36      1.07 o
  -2  11   7        1.21        2.61      1.56 o
  -1  11   7     2599.62     2564.37     63.20 o
   0  11   7       59.97       52.32      2.26 o
   1  11   7     1542.57     1537.66     36.35 o
   2  11   7      131.49      141.78      1.62 o
   3  11   7      387.62      389.21      4.16 o
  -4  12   7        2.74        1.48      0.92 o
  -3  12   7      343.10      345.67      4.56 o
  -2  12   7       99.02       94.11      1.88 o
  -1  12   7      229.05      263.39      3.41 o
   0  12   7      116.25      125.56      3.49 o
   1  12   7      879.93      932.96     24.47 o
   2  12   7       88.80       97.48      1.75 o
   3  12   7      192.79      205.20      2.98 o
  -4  13   7       39.41       40.81      1.25 o
  -3  13   7        8.94       19.18      1.72 o
  -2  13   7       10.04       12.31      1.03 o
  -1  13   7      841.47      832.21      6.34 o
   0  13   7      817.43      872.44      5.05 o
   1  13   7     1523.56     1534.93     33.89 o
   2  13   7       34.40       34.60      0.97 o
   3  13   7       33.02       36.59      1.38 o
  -4  14   7       25.48       23.71      0.90 o
  -3  14   7      424.00      401.83      4.52 o
  -2  14   7       66.96       70.61      4.35 o
  -1  14   7      225.83      221.97      2.38 o
   0  14   7      138.15      147.76      8.14 o
   1  14   7     1552.62     1601.19     24.86 o
   2  14   7       52.88       52.96      1.08 o
   3  14   7      135.18      146.69      2.24 o
  -3  15   7        7.17       14.06      1.41 o
  -2  15   7       47.68       45.57      1.86 o
  -1  15   7      843.73      836.50      4.53 o
   0  15   7       21.87       22.63      1.59 o
   1  15   7      120.13      126.24      4.52 o
   2  15   7      148.31      161.80      2.33 o
   3  15   7       99.37      103.19      1.77 o
  -3  16   7      470.56      460.12      4.23 o
  -2  16   7      130.25      128.96      2.68 o
  -1  16   7      199.72      225.30      6.08 o
   0  16   7        6.07        9.61      1.50 o
   1  16   7      854.25      833.66     19.36 o
   2  16   7       34.45       41.37      1.56 o
   3  16   7       94.16       98.65      1.56 o
  -3  17   7        0.66        3.36      0.99 o
  -2  17   7       38.37       41.10      1.74 o
  -1  17   7      843.80      877.94      8.49 o
   0  17   7       38.02       41.40      2.06 o
   1  17   7       43.94       48.50      1.08 o
   2  17   7       81.46       78.91      1.67 o
   3  17   7      179.18      169.54      1.69 o
  -3  18   7      144.14      140.22      2.00 o
  -2  18   7       98.96      115.97      1.84 o
  -1  18   7      105.16      129.61      6.02 o
   0  18   7      163.58      182.59      3.52 o
   1  18   7      135.14      134.70      1.49 o
   2  18   7        8.81        7.42      0.49 o
  -3  19   7        0.31        1.48      0.66 o
  -2  19   7       56.89       52.86      3.35 o
  -1  19   7      800.21      806.07     30.52 o
   0  19   7       82.89       87.25      2.63 o
   1  19   7      212.74      218.06      2.38 o
   2  19   7       37.23       37.66      1.04 o
  -2  20   7        4.00        5.47      0.76 o
  -1  20   7       19.65       24.66      2.06 o
   0  20   7      226.12      241.80      3.93 o
   1  20   7      396.93      403.49      5.77 o
   2  20   7        4.69        4.83      0.38 o
  -2  21   7        0.32        0.54      0.56 o
  -1  21   7      377.70      408.03      5.04 o
   0  21   7        5.39        3.06      1.49 o
   1  21   7      167.79      179.16      3.65 o
   2  21   7       90.20       83.65      1.20 o
  -2  22   7        2.83        5.11      1.09 o
  -1  22   7        1.67        2.70      0.95 o
   0  22   7       12.13       12.03      2.32 o
   1  22   7       57.19       59.83      6.44 o
  -2  23   7       30.36       27.10      1.09 o
  -1  23   7       87.46       81.01      1.74 o
   0  23   7        5.03        9.01      1.31 o
   1  23   7        1.28        6.09      1.43 o
  -2  24   7       16.95       23.82      0.79 o
  -1  24   7        0.46        0.48      0.74 o
   0  24   7      140.67      140.89      2.44 o
   1  24   7       54.74       57.06      0.88 o
  -1  25   7       75.54       66.53      1.07 o
   0  25   7       51.13       51.84      1.42 o
   1  25   7        2.69        1.16      0.44 o
  -4   0   8      107.73      122.36      2.70 o
  -2   0   8       19.74       18.82      1.67 o
   0   0   8      453.23      598.10      6.16 o
   2   0   8        8.98        9.77      1.46 o
   4   0   8       60.53       50.97      1.14 o
  -4   1   8       26.11       29.44      1.84 o
  -3   1   8        6.22        5.98      0.98 o
  -2   1   8     1951.51     1563.50      8.29 o
  -1   1   8       98.11      104.27      1.87 o
   0   1   8      198.75      223.00      2.26 o
   1   1   8       12.42       19.60      1.89 o
   2   1   8      694.00      679.65      6.67 o
   3   1   8        8.11        9.93      0.96 o
   4   1   8       31.48       37.01      1.36 o
  -4   2   8      275.00      282.64      7.10 o
  -3   2   8        5.69        6.36      0.78 o
  -2   2   8        2.21       10.40      2.97 o
  -1   2   8      154.16      149.71      3.19 o
   0   2   8     6850.92     8418.29     75.67 o
   1   2   8       98.39      115.09      3.88 o
   2   2   8      335.90      323.83      2.81 o
   3   2   8       19.78       16.98      0.75 o
   4   2   8       47.07       43.66      1.17 o
  -4   3   8       74.23       72.91      3.26 o
  -3   3   8        5.37        7.12      0.79 o
  -2   3   8     2042.16     1980.41      9.86 o
  -1   3   8       16.12       21.43      1.54 o
   0   3   8        5.50       30.38      1.18 o
   1   3   8        8.97       14.18      1.10 o
   2   3   8     1170.14     1138.15      5.46 o
   3   3   8       42.28       39.00      0.84 o
   4   3   8       36.68       33.50      0.63 o
  -4   4   8      158.21      163.90      6.38 o
  -3   4   8       66.77       64.78      1.40 o
  -2   4   8      181.49      170.69      2.15 o
  -1   4   8      454.52      486.92      5.61 o
   0   4   8     3321.14     3723.06     22.16 o
   1   4   8       18.50       15.55      2.01 o
   2   4   8      375.68      397.17      5.15 o
   3   4   8        1.10        1.01      0.62 o
   4   4   8       31.66       26.35      2.12 o
  -4   5   8       31.52       30.10      1.92 o
  -3   5   8        2.46        3.24      1.13 o
  -2   5   8     1173.98     1064.62      5.32 o
  -1   5   8      356.31      352.34      4.90 o
   0   5   8       12.21       19.55      1.59 o
   1   5   8       27.46       32.86      1.47 o
   2   5   8     1328.14     1339.53     11.53 o
   3   5   8        0.11        0.65      0.68 o
  -4   6   8      190.45      209.70      3.69 o
  -3   6   8        7.64       13.15      1.31 o
  -2   6   8       51.34       55.69      2.46 o
  -1   6   8       13.87       13.19      1.42 o
   0   6   8     1563.70     1626.87     10.71 o
   1   6   8        3.03        3.10      0.85 o
   2   6   8       28.42       31.11      0.70 o
   3   6   8      140.39      132.97      1.54 o
  -4   7   8       12.27       15.28      1.55 o
  -3   7   8        0.25        2.52      1.18 o
  -2   7   8     2166.04     1927.45     76.52 o
  -1   7   8        0.77        1.41      1.10 o
   0   7   8      168.38      173.27      3.77 o
   1   7   8     1010.58     1009.67      3.16 o
   2   7   8      369.43      380.16      2.41 o
   3   7   8       11.24        9.27      0.57 o
  -4   8   8      290.88      305.23      6.34 o
  -3   8   8       26.67       24.89      2.26 o
  -2   8   8       27.71       28.34      3.97 o
  -1   8   8       32.19       31.79      1.84 o
   0   8   8     2444.53     2612.62     13.99 o
   1   8   8      910.11      919.98      3.62 o
   2   8   8      489.22      495.14      5.38 o
   3   8   8       61.96       60.32      0.97 o
  -4   9   8      101.82       93.24      2.31 o
  -3   9   8       13.81       11.52      3.65 o
  -2   9   8     1397.37     1289.86      6.12 o
  -1   9   8      597.69      579.10      7.12 o
   0   9   8      355.99      370.93      5.49 o
   1   9   8        7.97        9.54      0.92 o
   2   9   8      302.65      289.11      4.39 o
   3   9   8       90.87       94.38      1.41 o
  -4  10   8      156.67      160.94      3.29 o
  -3  10   8       29.21       28.34      3.50 o
  -2  10   8      146.56      144.70      4.35 o
  -1  10   8      430.26      480.87     13.46 o
   0  10   8     1708.28     1858.46     11.73 o
   1  10   8        0.74        0.70      0.65 o
   2  10   8      188.02      211.53      2.01 o
   3  10   8        0.96        3.02      0.53 o
  -4  11   8       72.78       71.75      1.57 o
  -3  11   8       22.79       20.86      1.33 o
  -2  11   8      403.92      386.12      3.52 o
  -1  11   8      283.55      287.02      2.52 o
   0  11   8        0.23        9.41      4.40 o
   1  11   8      139.71      147.72      3.90 o
   2  11   8      683.70      728.05      6.33 o
   3  11   8       34.59       36.65      1.39 o
  -4  12   8      128.62      119.58      1.71 o
  -3  12   8      123.72      125.26      5.14 o
  -2  12   8       24.19       28.42      1.31 o
  -1  12   8        3.31        5.57      0.81 o
   0  12   8     1629.90     1683.47     14.57 o
   1  12   8       90.98       87.47      1.82 o
   2  12   8      160.91      174.60      2.26 o
   3  12   8       12.97       13.43      1.02 o
  -4  13   8       13.62       11.59      0.73 o
  -3  13   8       15.70       17.85      1.62 o
  -2  13   8      814.00      784.04     24.86 o
  -1  13   8       33.44       36.58      4.16 o
   0  13   8        0.31        1.14      0.63 o
   1  13   8      777.28      794.57      7.97 o
   2  13   8     1066.70     1131.49      6.94 o
   3  13   8       36.69       37.62      1.26 o
  -3  14   8      196.54      191.22      3.13 o
  -2  14   8        1.58        5.55      2.56 o
  -1  14   8      128.66      135.56      3.28 o
   0  14   8      353.88      335.73      4.11 o
   1  14   8      614.59      632.74      4.68 o
   2  14   8      820.12      839.34      9.99 o
   3  14   8      237.20      221.95      2.38 o
  -3  15   8        5.63        7.84      1.28 o
  -2  15   8      718.94      641.12      4.65 o
  -1  15   8      377.14      389.92     16.54 o
   0  15   8      329.10      373.98      4.52 o
   1  15   8      163.57      162.96      7.27 o
   2  15   8       63.70       72.99      1.40 o
   3  15   8       25.32       21.64      0.84 o
  -3  16   8       17.99       20.03      1.25 o
  -2  16   8       37.28       31.39      1.75 o
  -1  16   8      265.34      257.73      4.03 o
   0  16   8     1065.30     1090.98      7.58 o
   1  16   8        0.24        1.10      0.65 o
   2  16   8        3.25        4.92      0.89 o
   3  16   8       25.30       28.50      0.78 o
  -3  17   8        0.32        0.85      0.90 o
  -2  17   8      255.03      259.40      3.46 o
  -1  17   8      127.72      155.88      6.70 o
   0  17   8      552.78      547.87      5.46 o
   1  17   8      137.22      137.91      1.61 o
   2  17   8      138.53      137.62      1.56 o
  -3  18   8       47.18       53.98      1.26 o
  -2  18   8        2.46        3.79      1.18 o
  -1  18   8       78.86       73.06      3.87 o
   0  18   8      703.17      744.51     24.64 o
   1  18   8        0.58        2.16      0.83 o
   2  18   8       38.40       47.41      0.93 o
  -3  19   8        3.01        2.25      0.56 o
  -2  19   8      175.71      178.12      1.95 o
  -1  19   8      149.58      148.87      4.61 o
   0  19   8       45.21       40.79      1.98 o
   1  19   8      118.59      126.54      1.66 o
   2  19   8      348.80      360.95      2.25 o
  -2  20   8        0.04        1.13      0.64 o
  -1  20   8        1.70        2.27      0.75 o
   0  20   8      393.15      405.15      4.73 o
   1  20   8       32.61       39.46      1.73 o
   2  20   8      144.23      146.98      1.90 o
  -2  21   8      366.72      344.79      8.11 o
  -1  21   8        2.02        2.58      1.39 o
   0  21   8       67.21       64.22      2.09 o
   1  21   8        1.06        0.59      1.10 o
  -2  22   8        1.03        2.44      0.88 o
  -1  22   8      121.05      109.06      1.58 o
   0  22   8      186.51      160.24     21.41 o
   1  22   8       14.20       16.22      1.10 o
  -2  23   8      227.39      211.05      1.90 o
  -1  23   8       49.32       59.04      1.40 o
   0  23   8       60.97       60.61      1.74 o
   1  23   8       21.04       18.81      0.64 o
  -1  24   8       28.59       25.85      0.86 o
   0  24   8      152.63      164.37      2.27 o
   1  24   8       10.11       10.76      0.43 o
  -3   0   9      231.20      230.31      3.75 o
  -1   0   9     3182.29     3310.32     14.17 o
   1   0   9        3.48        7.42      0.72 o
   3   0   9      252.47      252.38     17.30 o
  -4   1   9        1.30        1.77      0.76 o
  -3   1   9      403.38      373.99     12.35 o
  -2   1   9       11.23       12.15      1.27 o
  -1   1   9      477.32      545.62      6.02 o
   0   1   9        1.59        2.09      0.66 o
   1   1   9     1747.84     1777.25      5.69 o
   2   1   9       56.54       58.83      1.65 o
   3   1   9       15.74       17.38      1.01 o
  -4   2   9        3.19        4.57      1.06 o
  -3   2   9      355.39      339.06      3.41 o
  -2   2   9      122.71      101.64      1.33 o
  -1   2   9     2732.43     2893.98     13.95 o
   0   2   9        2.13        6.88      0.82 o
   1   2   9       87.24       99.44      1.43 o
   2   2   9       43.77       45.44      0.84 o
   3   2   9      325.41      316.47      2.60 o
  -4   3   9        0.02        0.60      0.63 o
  -3   3   9      573.04      567.30      6.23 o
  -2   3   9       22.07       18.75      0.94 o
  -1   3   9      858.70      933.31      7.96 o
   0   3   9       46.86       61.22      1.72 o
   1   3   9     2998.61     3078.42      8.99 o
   2   3   9        0.04        1.02      0.45 o
   3   3   9        2.55        3.69      0.81 o
  -4   4   9       18.14       16.86      1.64 o
  -3   4   9      271.55      252.24      8.09 o
  -2   4   9       19.10       17.61      1.06 o
  -1   4   9     1504.95     1522.95     10.31 o
   0   4   9      307.00      355.11     17.83 o
   1   4   9       53.19       60.65      0.99 o
   2   4   9        1.02        2.22      0.47 o
   3   4   9      334.45      308.61      3.22 o
  -4   5   9        0.02        0.70      1.16 o
  -3   5   9      450.32      433.33      3.84 o
  -2   5   9      192.08      182.59      2.43 o
  -1   5   9       31.61       37.80      2.01 o
   0   5   9      232.92      274.98     18.94 o
   1   5   9      642.43      700.05     12.28 o
   2   5   9        0.15        1.09      0.46 o
   3   5   9        2.52        6.27      0.73 o
  -4   6   9        4.46        4.77      1.18 o
  -3   6   9      128.92      120.93      2.24 o
  -2   6   9        1.79        3.53      1.00 o
  -1   6   9     2228.03     2343.49     10.78 o
   0   6   9      174.42      197.64      9.14 o
   1   6   9       22.51       26.01      0.94 o
   2   6   9      147.30      148.17      2.93 o
   3   6   9      343.03      356.00      2.14 o
  -4   7   9        1.53        2.80      1.15 o
  -3   7   9      511.56      484.67      9.30 o
  -2   7   9        0.48        1.92      0.98 o
  -1   7   9      597.99      651.50      5.84 o
   0   7   9       18.21       22.67      0.89 o
   1   7   9     2066.38     2211.37      5.95 o
   2   7   9      336.57      334.80      2.56 o
   3   7   9       35.77       40.63      0.71 o
  -4   8   9       18.60       21.03      1.34 o
  -3   8   9      256.07      233.88      4.49 o
  -2   8   9       94.47       87.52      1.93 o
  -1   8   9     1750.76     1941.28     10.02 o
   0   8   9      161.67      169.80      4.85 o
   1   8   9        1.37       11.02      1.28 o
   2   8   9        0.12        1.07      0.50 o
   3   8   9      121.04      112.79      1.15 o
  -4   9   9        4.28        6.28      0.97 o
  -3   9   9      201.58      205.63      4.64 o
  -2   9   9      176.81      167.52      2.48 o
  -1   9   9      303.57      328.24      4.34 o
   0   9   9      110.59      119.53      1.66 o
   1   9   9     4587.88     4903.42     72.82 o
   2   9   9      125.53      114.24      1.16 o
   3   9   9        4.03        6.26      0.50 o
  -4  10   9       26.47       23.81      1.03 o
  -3  10   9      129.85      124.41      4.99 o
  -2  10   9        1.13        4.31      1.58 o
  -1  10   9      931.91      986.03      7.34 o
   0  10   9       62.46       65.03      3.85 o
   1  10   9      160.22      168.19      2.01 o
   2  10   9      638.47      621.58      7.27 o
   3  10   9      291.27      268.78      2.80 o
  -4  11   9        0.67        1.11      0.59 o
  -3  11   9      238.61      229.46      4.89 o
  -2  11   9      142.02      143.04      3.71 o
  -1  11   9      133.09      140.15      5.84 o
   0  11   9      420.55      459.49      9.15 o
   1  11   9       47.64       52.36      2.36 o
   2  11   9        8.11        9.22      0.94 o
   3  11   9       23.62       24.99      1.08 o
  -3  12   9      134.57      120.28      6.04 o
  -2  12   9      118.33      101.50      2.03 o
  -1  12   9      954.95      934.55     14.85 o
   0  12   9      941.05      903.10     20.21 o
   1  12   9       36.27       36.32      0.91 o
   2  12   9      115.90      119.52      3.35 o
   3  12   9      398.69      400.38      3.10 o
  -3  13   9      182.79      182.64      3.01 o
  -2  13   9       23.56       26.08      1.65 o
  -1  13   9       20.09       22.22      4.58 o
   0  13   9        0.20        2.24      1.02 o
   1  13   9      465.46      460.78     18.50 o
   2  13   9       23.46       24.70      1.08 o
   3  13   9       20.56       18.22      0.82 o
  -3  14   9      153.71      144.70      2.52 o
  -2  14   9       32.47       26.48      1.22 o
  -1  14   9      337.77      388.19      6.46 o
   0  14   9      107.88      124.06      2.61 o
   1  14   9       14.90       13.89      1.22 o
   2  14   9        3.84        4.22      0.74 o
   3  14   9        6.53        6.00      0.56 o
  -3  15   9       28.79       32.72      1.39 o
  -2  15   9      314.07      289.01      2.73 o
  -1  15   9      196.24      176.08      2.24 o
   0  15   9       73.96       79.71      2.29 o
   1  15   9     1064.95     1104.41      6.49 o
   2  15   9      154.39      162.97      1.79 o
   3  15   9      101.45       85.39      5.45 o
  -3  16   9       47.84       50.15      1.48 o
  -2  16   9        4.93        4.92      1.36 o
  -1  16   9      369.48      390.55     11.25 o
   0  16   9       61.31       66.54      2.08 o
   1  16   9      171.61      178.00      5.78 o
   2  16   9       50.00       45.04      1.03 o
  -3  17   9      170.29      172.67      2.09 o
  -2  17   9       98.12       94.44      2.21 o
  -1  17   9      321.35      318.50      8.18 o
   0  17   9       64.58       77.29      2.19 o
   1  17   9      181.78      192.63      1.66 o
   2  17   9        7.08        7.58      0.50 o
  -3  18   9       27.45       25.76      0.83 o
  -2  18   9       52.50       46.02      1.62 o
  -1  18   9      215.92      196.64      8.59 o
   0  18   9      462.16      460.02     11.06 o
   1  18   9        2.27        4.09      0.80 o
   2  18   9       18.00       18.21      0.52 o
  -2  19   9      137.89      163.30      1.72 o
  -1  19   9       39.05       41.03      2.07 o
   0  19   9       96.16       95.62      2.56 o
   1  19   9      205.58      208.14      1.99 o
   2  19   9       17.71       16.64      1.14 o
  -2  20   9        5.92        8.24      0.63 o
  -1  20   9      176.10      179.84      7.99 o
   0  20   9       27.14       30.94      1.65 o
   1  20   9       40.87       39.07      1.50 o
   2  20   9        3.47        3.07      0.53 o
  -2  21   9      182.45      158.21     11.63 o
  -1  21   9        3.89        2.78      0.54 o
   0  21   9       14.34       17.68      1.29 o
   1  21   9       82.71       77.78      2.96 o
  -2  22   9        5.76        3.08      0.63 o
  -1  22   9      444.68      422.62      3.35 o
   0  22   9       78.71       69.27     11.26 o
   1  22   9        0.04        1.27      0.48 o
  -1  23   9       56.95       38.80      1.01 o
   0  23   9       31.41       29.44      1.13 o
   1  23   9      172.42      154.74      1.23 o
   0  24   9       92.06       87.34      5.41 o
  -4   0  10      199.91      188.95      2.51 o
  -2   0  10     1490.02     1287.40      7.92 o
   0   0  10      198.92      232.91      3.34 o
   2   0  10      797.31      793.46     17.14 o
  -4   1  10       60.86       62.27      1.92 o
  -3   1  10       11.88       13.23      1.03 o
  -2   1  10      474.68      455.20     10.95 o
  -1   1  10      153.71      158.90      9.87 o
   0   1  10     1393.03     1592.49      5.07 o
   1   1  10       53.77       47.77      0.81 o
   2   1  10      163.58      161.34      1.58 o
   3   1  10        2.19        3.01      0.58 o
  -4   2  10      146.05      131.32      5.56 o
  -3   2  10        6.08        4.62      0.97 o
  -2   2  10      524.33      487.02      6.70 o
  -1   2  10       87.99      101.07      1.65 o
   0   2  10     1621.77     1836.10      6.18 o
   1   2  10       43.88       48.69      0.95 o
   2   2  10      944.14      967.89      7.30 o
   3   2  10       73.14       65.75      1.27 o
  -4   3  10       32.47       29.38      3.73 o
  -3   3  10        0.16        1.27      0.79 o
  -2   3  10      737.03      725.04      4.12 o
  -1   3  10       31.15       31.26      1.09 o
   0   3  10     1824.63     1946.27      7.55 o
   1   3  10        0.29        3.59      0.73 o
   2   3  10        4.96        9.34      0.61 o
   3   3  10       72.21       66.87      1.04 o
  -4   4  10       99.65      107.86      2.15 o
  -3   4  10        6.15        7.10      1.04 o
  -2   4  10      726.69      695.97      4.65 o
  -1   4  10       19.38       22.39      1.77 o
   0   4  10      778.43      905.19     16.55 o
   1   4  10       67.31       69.77      1.33 o
   2   4  10      320.29      341.38      5.27 o
   3   4  10        1.78        1.95      0.51 o
  -4   5  10       44.51       43.29      1.54 o
  -3   5  10        0.54        2.23      0.98 o
  -2   5  10      716.89      660.88     16.68 o
  -1   5  10      114.73      125.25      2.92 o
   0   5  10     4310.63     4697.14     14.64 o
   1   5  10      599.62      615.48      2.99 o
   2   5  10       52.78       56.88      1.21 o
   3   5  10        2.07        1.85      0.48 o
  -4   6  10      152.36      146.65      2.37 o
  -3   6  10       20.76       16.24      1.24 o
  -2   6  10      422.98      399.53      3.61 o
  -1   6  10       42.84       41.63      2.01 o
   0   6  10      412.98      434.50      2.69 o
   1   6  10      321.69      322.63      6.42 o
   2   6  10      647.59      629.36      9.24 o
   3   6  10       29.74       27.68      0.99 o
  -4   7  10       20.97       27.12      1.18 o
  -3   7  10       47.00       46.69      1.51 o
  -2   7  10      774.76      738.15     16.60 o
  -1   7  10        5.79        9.85      1.43 o
   0   7  10       96.70      102.07      2.37 o
   1   7  10        3.12        7.78      0.59 o
   2   7  10      100.69      111.77      4.52 o
   3   7  10        3.38        3.29      0.53 o
  -4   8  10      128.76      117.66      1.85 o
  -3   8  10       11.36       10.10      1.51 o
  -2   8  10      288.37      258.07      6.95 o
  -1   8  10      143.36      156.68      3.20 o
   0   8  10     1504.25     1564.41     20.23 o
   1   8  10       28.17       30.88      1.07 o
   2   8  10      986.58     1049.01     27.28 o
   3   8  10       51.48       45.15      2.07 o
  -4   9  10        5.58        5.71      0.64 o
  -3   9  10        1.09        2.89      1.07 o
  -2   9  10       55.63       65.54      3.11 o
  -1   9  10        3.79        5.33      1.39 o
   0   9  10      244.62      252.98      2.24 o
   1   9  10       37.19       40.37      1.66 o
   2   9  10       15.58       19.14      1.63 o
   3   9  10       41.94       35.02      0.79 o
  -3  10  10      126.27      115.63      1.98 o
  -2  10  10      178.19      198.26      7.13 o
  -1  10  10      366.92      404.89      4.93 o
   0  10  10      579.16      590.96      5.34 o
   1  10  10       38.66       42.61      1.79 o
   2  10  10      366.52      383.24      5.71 o
   3  10  10        1.48        1.75      0.52 o
  -3  11  10       39.42       39.80      2.14 o
  -2  11  10      521.51      496.46      6.88 o
  -1  11  10        6.63        5.99      1.36 o
   0  11  10     1575.83     1632.37     20.13 o
   1  11  10      577.32      571.56      8.65 o
   2  11  10        4.68        6.98      1.65 o
   3  11  10       75.71       63.88      1.15 o
  -3  12  10        0.52        1.80      0.85 o
  -2  12  10      114.10      135.48      8.52 o
  -1  12  10       61.75       82.76      2.85 o
   0  12  10       38.23       40.99      1.17 o
   1  12  10        0.37        2.17      0.86 o
   2  12  10       49.68       50.37      1.98 o
   3  12  10        2.04        2.51      0.45 o
  -3  13  10      110.52      105.00      2.20 o
  -2  13  10      564.95      510.32      6.56 o
  -1  13  10       47.65       40.90      1.03 o
   0  13  10      395.72      415.54      6.40 o
   1  13  10        1.18        1.44      0.57 o
   2  13  10       18.05       17.80      0.90 o
   3  13  10       14.71       10.51      1.22 o
  -3  14  10        0.12        1.41      0.98 o
  -2  14  10      284.95      270.42      2.74 o
  -1  14  10        2.68        3.14      0.69 o
   0  14  10      739.35      743.32      4.73 o
   1  14  10        0.26        0.85      0.71 o
   2  14  10      129.79      135.31      1.59 o
  -3  15  10       36.75       42.53      1.36 o
  -2  15  10      153.12      156.20      2.85 o
  -1  15  10       28.59       30.92      0.92 o
   0  15  10       49.78       61.37      1.88 o
   1  15  10      101.47      102.77      3.37 o
   2  15  10       45.52       43.15      0.97 o
  -3  16  10        1.10        0.96      0.73 o
  -2  16  10        9.72       12.73      1.37 o
  -1  16  10      523.34      559.95     18.43 o
   0  16  10      131.11      124.49      2.41 o
   1  16  10       10.84       11.50      0.89 o
   2  16  10      244.11      257.41      1.84 o
  -3  17  10       81.59       72.67      1.16 o
  -2  17  10      173.08      156.49      2.50 o
  -1  17  10       44.91       44.68      1.20 o
   0  17  10      180.82      179.50      2.85 o
   1  17  10      163.88      169.16      7.35 o
   2  17  10       89.11       95.25      6.19 o
  -2  18  10      154.94      166.97      1.76 o
  -1  18  10      213.32      206.69      2.64 o
   0  18  10      144.63      131.70      3.45 o
   1  18  10        5.73        5.85      1.31 o
   2  18  10        5.27        5.17      0.42 o
  -2  19  10       97.44       80.51      3.36 o
  -1  19  10        1.19        0.69      0.59 o
   0  19  10      204.65      185.44      4.12 o
   1  19  10      152.75      155.99      3.21 o
   2  19  10        0.06        0.55      0.40 o
  -2  20  10       99.35       86.12      1.57 o
  -1  20  10      104.61       97.99      1.49 o
   0  20  10       32.68       30.81      1.08 o
   1  20  10        0.06        0.72      0.51 o
  -2  21  10       43.27       32.03      0.84 o
  -1  21  10        2.86        2.55      0.46 o
   0  21  10      139.15      137.29      4.65 o
   1  21  10       81.36       77.57      1.48 o
  -1  22  10      188.52      165.89      1.77 o
   0  22  10       52.69       46.68      1.43 o
   1  22  10        0.18        0.42      0.29 o
   0  23  10      121.89       95.54      5.08 o
  -3   0  11       24.62       23.72      1.55 o
  -1   0  11     2125.60     2280.27     10.36 o
   1   0  11      181.81      228.72      3.45 o
   3   0  11      104.20      106.28      1.75 o
  -4   1  11        1.74        1.97      0.63 o
  -3   1  11      235.59      209.36      2.36 o
  -2   1  11        0.44        1.89      0.87 o
  -1   1  11     2817.02     2919.65     24.14 o
   0   1  11      173.14      187.98      3.59 o
   1   1  11      165.93      214.88      3.64 o
   2   1  11      132.05      122.99      1.37 o
   3   1  11      220.59      196.98      5.70 o
  -4   2  11        0.09        1.36      0.64 o
  -3   2  11       15.40       13.64      1.28 o
  -2   2  11      320.22      297.93      3.63 o
  -1   2  11       43.11       55.79      1.47 o
   0   2  11      190.95      232.65      5.38 o
   1   2  11      851.12      761.52      3.90 o
   2   2  11       38.86       34.09      0.89 o
   3   2  11       28.92       27.24      0.72 o
  -4   3  11        1.12        2.06      0.67 o
  -3   3  11      284.40      273.67      9.15 o
  -2   3  11      106.99      104.04      2.61 o
  -1   3  11      108.93      131.50      3.86 o
   0   3  11        3.12        3.34      0.92 o
   1   3  11     1166.48     1164.43      9.82 o
   2   3  11        5.78        7.25      0.74 o
   3   3  11      158.32      154.00      1.96 o
  -4   4  11        0.04        0.57      0.62 o
  -3   4  11      165.61      160.29      3.53 o
  -2   4  11        8.01       14.84      5.42 o
  -1   4  11     1017.21     1111.86      7.97 o
   0   4  11       64.47       69.74      1.49 o
   1   4  11     1445.04     1385.78     10.87 o
   2   4  11       42.86       43.10      0.81 o
   3   4  11       25.37       24.84      0.74 o
  -4   5  11        8.64        7.62      0.71 o
  -3   5  11      279.77      282.67      4.53 o
  -2   5  11        0.14        1.27      1.03 o
  -1   5  11      188.04      209.65      3.70 o
   0   5  11       12.99       14.57      1.64 o
   1   5  11      151.21      146.20      2.46 o
   2   5  11      122.04      114.26      1.39 o
   3   5  11       87.21       76.43      1.73 o
  -4   6  11       62.42       49.80      1.12 o
  -3   6  11        2.00        7.53      0.97 o
  -2   6  11      169.65      166.23      2.42 o
  -1   6  11     1796.73     1976.34     10.72 o
   0   6  11       95.72       98.60      2.84 o
   1   6  11      444.78      469.29      6.74 o
   2   6  11       28.11       26.73      1.04 o
   3   6  11       18.42       19.50      1.07 o
  -3   7  11      336.48      321.31     15.78 o
  -2   7  11        1.15        0.85      1.10 o
  -1   7  11      841.26      892.94      7.36 o
   0   7  11        3.69        8.00      0.77 o
   1   7  11       61.42       67.13      3.21 o
   2   7  11        9.14        8.13      0.64 o
   3   7  11       33.60       28.45      2.15 o
  -3   8  11        1.10        4.47      0.94 o
  -2   8  11        3.06        1.27      1.12 o
  -1   8  11       94.75      109.68      2.93 o
   0   8  11      121.02      117.96      1.59 o
   1   8  11        7.26       10.18      0.82 o
   2   8  11       27.54       29.20      1.03 o
   3   8  11        0.12        0.90      0.63 o
  -3   9  11      508.68      453.34      9.71 o
  -2   9  11       40.98       33.81      1.45 o
  -1   9  11        1.33        4.86      1.39 o
   0   9  11       47.55       46.33      1.49 o
   1   9  11      224.11      245.73      2.38 o
   2   9  11       23.98       19.81      0.92 o
  -3  10  11       23.86       24.03      1.09 o
  -2  10  11       10.27       15.40      1.66 o
  -1  10  11      728.88      780.93      6.72 o
   0  10  11      296.87      291.81      3.23 o
   1  10  11      129.55      129.13      2.13 o
   2  10  11       14.33       14.30      0.67 o
  -3  11  11      188.59      177.80      1.95 o
  -2  11  11       74.88       76.41      1.79 o
  -1  11  11      209.82      242.60      3.80 o
   0  11  11      184.82      187.84      1.61 o
   1  11  11      388.64      397.14      4.09 o
   2  11  11       41.04       42.12      1.07 o
  -3  12  11        8.08        7.60      1.04 o
  -2  12  11       74.16       74.68      1.69 o
  -1  12  11      956.54      925.49      5.11 o
   0  12  11       16.82       16.82      0.76 o
   1  12  11      247.36      226.72      5.37 o
   2  12  11       20.65       18.63      0.84 o
  -3  13  11      246.06      225.96      2.58 o
  -2  13  11       24.09       21.85      1.21 o
  -1  13  11       10.14       15.71      1.17 o
   0  13  11       87.30       87.94      1.35 o
   1  13  11      153.50      159.88      1.86 o
   2  13  11       30.79       32.13      1.29 o
  -3  14  11       28.43       32.63      1.15 o
  -2  14  11      218.53      212.36      2.24 o
  -1  14  11      379.39      379.34      2.81 o
   0  14  11       11.45       12.32      0.76 o
   1  14  11      140.12      137.53      3.62 o
   2  14  11       16.18       14.91      0.53 o
  -3  15  11      144.38      115.50      1.55 o
  -2  15  11       13.38       13.38      1.32 o
  -1  15  11       80.64       81.40      1.42 o
   0  15  11      286.64      278.39     13.51 o
   1  15  11      309.14      288.23     12.47 o
   2  15  11        0.72        1.67      0.47 o
  -2  16  11       79.76       83.25      1.91 o
  -1  16  11      143.61      137.84      1.69 o
   0  16  11      112.39      105.35      3.99 o
   1  16  11      127.13      126.64      8.82 o
   2  16  11       83.59       75.55      4.66 o
  -2  17  11       58.86       63.68      1.58 o
  -1  17  11      133.50      142.60      2.26 o
   0  17  11       79.52       75.33      0.96 o
   1  17  11       80.83       73.94      3.99 o
   2  17  11        0.21        0.53      0.30 o
  -2  18  11       16.41       19.18      0.73 o
  -1  18  11      417.22      382.07      5.69 o
   0  18  11       19.59       19.76      0.59 o
   1  18  11       42.88       39.30      0.83 o
  -2  19  11       10.11       10.74      0.58 o
  -1  19  11       13.26       15.56      0.90 o
   0  19  11      112.63      102.77      2.31 o
   1  19  11      151.96      139.40      4.18 o
  -1  20  11       85.86       68.31      1.11 o
   0  20  11        0.17        1.46      0.41 o
   1  20  11       97.17       95.21      3.31 o
  -1  21  11       20.21       15.36      0.76 o
   0  21  11       78.46       67.36      2.71 o
  -2   0  12      584.82      576.51      5.48 o
   0   0  12     1526.13     1634.80      9.14 o
   2   0  12       49.90       54.13      2.14 o
  -3   1  12        5.01        5.35      1.24 o
  -2   1  12      277.69      273.07      8.61 o
  -1   1  12       88.88       97.47      1.80 o
   0   1  12      788.24      916.55      4.97 o
   1   1  12       46.70       37.68      1.21 o
   2   1  12      168.33      162.94      2.74 o
   3   1  12       10.45        7.31      0.95 o
  -3   2  12      201.85      187.58      5.12 o
  -2   2  12      113.30      109.94      1.82 o
  -1   2  12      129.35      137.26      2.03 o
   0   2  12       52.50       62.78      7.43 o
   1   2  12       31.28       26.91      1.11 o
   2   2  12       99.40      118.11      4.29 o
   3   2  12       18.46       13.60      1.41 o
  -3   3  12       18.20       22.17      1.60 o
  -2   3  12      757.85      712.14      4.13 o
  -1   3  12       76.52       74.69      3.26 o
   0   3  12      152.56      165.55      3.24 o
   1   3  12        2.10        1.29      0.81 o
   2   3  12      131.59      125.85      2.84 o
   3   3  12        0.02        0.07      0.57 o
  -3   4  12       20.17       17.42      1.60 o
  -2   4  12      261.64      251.22      8.14 o
  -1   4  12       31.44       32.41      2.01 o
   0   4  12       38.11       49.94      3.72 o
   1   4  12      121.32      115.49      3.52 o
   2   4  12      359.86      373.23      4.32 o
   3   4  12        0.00        0.18      0.50 o
  -3   5  12      162.15      149.36      3.00 o
  -2   5  12       53.29       52.31      1.54 o
  -1   5  12       21.56       25.15      1.95 o
   0   5  12      339.57      390.39      4.83 o
   1   5  12       35.02       31.72      1.13 o
   2   5  12       72.44       67.29      2.27 o
   3   5  12        0.61        0.33      0.44 o
  -3   6  12       41.03       40.30      1.86 o
  -2   6  12     1128.70     1099.07     28.05 o
  -1   6  12      399.72      435.82      5.35 o
   0   6  12      131.14      108.50      2.75 o
   1   6  12       94.90       82.89      1.32 o
   2   6  12      143.11      143.12      3.45 o
  -3   7  12       43.47       42.67      1.89 o
  -2   7  12       16.08       14.90      2.03 o
  -1   7  12      122.79      138.07      3.27 o
   0   7  12     1110.31     1141.55      7.69 o
   1   7  12        0.05        1.19      0.84 o
   2   7  12       86.13       86.87      1.28 o
  -3   8  12        0.08        1.44      1.16 o
  -2   8  12      424.41      410.21     19.87 o
  -1   8  12       63.19       66.56      2.40 o
   0   8  12       97.70       83.98      1.41 o
   1   8  12        2.85        3.88      0.99 o
   2   8  12       89.68       92.04      3.08 o
  -3   9  12       11.86       14.25      1.36 o
  -2   9  12        2.95        8.58      3.03 o
  -1   9  12       25.39       26.97      1.92 o
   0   9  12      647.48      604.69     12.79 o
   1   9  12       18.96       21.51      1.41 o
   2   9  12        5.06        4.41      0.49 o
  -3  10  12       54.55       47.30      1.77 o
  -2  10  12      468.28      457.16     10.38 o
  -1  10  12       25.45       31.94      1.93 o
   0  10  12        0.20        2.63      0.73 o
   1  10  12      102.71       95.89      2.35 o
   2  10  12      143.40      141.67      6.78 o
  -3  11  12       29.05       26.24      1.07 o
  -2  11  12        0.07        1.36      1.06 o
  -1  11  12        0.45        2.16      1.06 o
   0  11  12      837.75      811.75      3.54 o
   1  11  12       65.09       62.65      1.25 o
   2  11  12        0.26        0.90      0.85 o
  -3  12  12        2.28        2.64      0.68 o
  -2  12  12      366.74      357.56     11.27 o
  -1  12  12       22.66       20.65      1.19 o
   0  12  12        8.95       11.75      0.71 o
   1  12  12      124.11      123.39      1.50 o
   2  12  12       46.03       38.62      3.99 o
  -3  13  12       27.09       26.88      0.87 o
  -2  13  12       12.91       12.25      0.90 o
  -1  13  12      239.12      234.31      8.02 o
   0  13  12      193.61      188.68      1.72 o
   1  13  12       26.78       30.40      0.98 o
   2  13  12      103.15      102.16      7.65 o
  -2  14  12      234.58      216.23      2.92 o
  -1  14  12      175.11      166.00      7.44 o
   0  14  12        5.54        5.88      0.63 o
   1  14  12      169.34      158.07      6.96 o
   2  14  12      156.81      143.55     14.63 o
  -2  15  12        5.94        7.87      1.08 o
  -1  15  12       59.27       58.02      1.97 o
   0  15  12      344.86      323.15      8.51 o
   1  15  12       63.56       66.21      2.40 o
   2  15  12       53.52       50.09      0.89 o
  -2  16  12      299.88      275.40      2.75 o
  -1  16  12       45.33       50.30      1.70 o
   0  16  12       17.87       20.07      0.77 o
   1  16  12       51.84       49.03      3.48 o
  -2  17  12       11.00        9.74      0.55 o
  -1  17  12       53.84       51.92      1.46 o
   0  17  12      248.76      224.83      2.24 o
   1  17  12       59.29       53.02      2.53 o
  -2  18  12       93.38       82.27      1.09 o
  -1  18  12       19.96       21.70      0.92 o
   0  18  12       84.42       83.12      0.87 o
   1  18  12       21.65       17.95      1.66 o
  -1  19  12      107.04       98.59      1.26 o
   0  19  12      141.14      122.21      0.87 o
  -1  20  12       57.47       41.39      0.87 o
  -3   0  13        6.93        7.32      0.89 o
  -1   0  13      342.77      379.65      4.53 o
   1   0  13      452.71      472.89     11.16 o
  -3   1  13       96.49       81.52      1.76 o
  -2   1  13       44.72       38.90      1.20 o
  -1   1  13      203.02      221.23      2.51 o
   0   1  13       84.95       79.35      1.65 o
   1   1  13        2.71        4.95      0.72 o
   2   1  13        2.08        1.74      0.58 o
  -3   2  13      371.17      351.05      3.42 o
  -2   2  13      128.42      129.10      5.66 o
  -1   2  13       44.96       54.69      1.42 o
   0   2  13       36.66       37.86      1.37 o
   1   2  13      219.56      237.82      2.93 o
   2   2  13       18.77       17.02      0.74 o
  -3   3  13       96.61       88.54      1.96 o
  -2   3  13      138.80      133.76      1.81 o
  -1   3  13      292.02      314.68      8.80 o
   0   3  13       82.85       79.10      2.16 o
   1   3  13        8.83       10.98      1.02 o
   2   3  13        0.05        0.61      0.54 o
  -3   4  13      119.84      112.54      2.20 o
  -2   4  13      127.85      122.55      2.90 o
  -1   4  13       33.84       34.04      2.13 o
   0   4  13       28.13       30.63      1.18 o
   1   4  13      141.42      147.15      1.62 o
   2   4  13       43.41       42.54      1.05 o
  -3   5  13       94.58       89.59      1.99 o
  -2   5  13        0.12        2.17      1.51 o
  -1   5  13      698.10      740.21      6.66 o
   0   5  13      101.60      106.13      2.71 o
   1   5  13        5.44        5.62      0.66 o
   2   5  13        1.45        1.41      0.46 o
  -3   6  13        2.62        4.60      1.05 o
  -2   6  13       37.82       37.97      2.43 o
  -1   6  13      200.83      239.81      3.90 o
   0   6  13        0.54        1.07      1.44 o
   1   6  13      316.39      318.88      6.96 o
   2   6  13        3.03        3.81      0.65 o
  -3   7  13        3.11        3.19      0.92 o
  -2   7  13       65.63       52.03      4.70 o
  -1   7  13      580.19      593.75      5.81 o
   0   7  13       93.75       92.91      2.54 o
   1   7  13        9.83        7.05      0.86 o
   2   7  13       10.07       10.56      0.77 o
  -3   8  13      223.63      191.83      2.43 o
  -2   8  13       43.48       46.00      1.31 o
  -1   8  13       17.64       25.43      1.29 o
   0   8  13       63.04       70.29      2.23 o
   1   8  13      504.26      461.39     14.41 o
   2   8  13       20.03       18.78      1.00 o
  -2   9  13       55.48       54.46      4.13 o
  -1   9  13      183.71      187.67      2.37 o
   0   9  13      225.39      219.18      3.23 o
   1   9  13       12.13       12.62      0.82 o
   2   9  13       10.47        7.22      0.45 o
  -2  10  13      125.97      128.13      8.22 o
  -1  10  13        0.34        0.62      0.99 o
   0  10  13        2.40        3.55      1.20 o
   1  10  13      307.87      285.42      2.10 o
   2  10  13       25.90       24.54      1.47 o
  -2  11  13       10.56        8.90      0.86 o
  -1  11  13      480.57      480.66     22.02 o
   0  11  13        8.54       13.60      1.23 o
   1  11  13        0.66        2.23      0.43 o
   2  11  13       20.69       17.76      0.73 o
  -2  12  13      118.00      120.65      4.25 o
  -1  12  13       14.02       15.32      0.99 o
   0  12  13       28.19       24.93      0.75 o
   1  12  13      295.10      266.82     16.91 o
   2  12  13        0.26        0.46      0.40 o
  -2  13  13        0.70        0.79      0.58 o
  -1  13  13      511.60      506.62     14.58 o
   0  13  13       60.04       56.98      0.90 o
   1  13  13        0.38        1.41      0.41 o
  -2  14  13       30.87       35.30      1.22 o
  -1  14  13        3.41        3.38      1.20 o
   0  14  13       71.47       63.83      1.10 o
   1  14  13      127.53      111.86      5.00 o
  -2  15  13        0.87        2.30      0.71 o
  -1  15  13      165.29      149.49      2.32 o
   0  15  13       68.00       61.96      1.51 o
   1  15  13       18.59       18.68      2.05 o
  -2  16  13        9.45        8.38      0.60 o
  -1  16  13       95.16       83.58      1.63 o
   0  16  13       37.77       37.24      1.17 o
   1  16  13       66.42       59.53      0.90 o
  -1  17  13      142.32      130.99      1.59 o
   0  17  13       86.16       82.41      1.26 o
  -2   0  14      110.67      114.74      2.26 o
   0   0  14      217.25      230.33      3.35 o
   2   0  14        2.47        4.44      0.71 o
  -2   1  14       98.94       97.68      1.47 o
  -1   1  14       28.34       33.21      1.19 o
   0   1  14       89.98      102.83      1.72 o
   1   1  14       38.21       37.00      0.99 o
   2   1  14       81.04       75.15      2.17 o
  -2   2  14      251.04      256.19      2.18 o
  -1   2  14        0.74        0.87      0.84 o
   0   2  14      322.74      342.12      2.79 o
   1   2  14        0.87        1.56      0.52 o
   2   2  14       12.91       11.95      0.54 o
  -2   3  14      215.59      217.78      3.13 o
  -1   3  14       58.71       57.30      2.27 o
   0   3  14       64.59       82.79      2.90 o
   1   3  14       11.01        9.76      0.78 o
   2   3  14      182.02      145.02      8.82 o
  -2   4  14      157.54      161.96      2.83 o
  -1   4  14        4.71        7.06      1.49 o
   0   4  14      236.27      240.54      2.22 o
   1   4  14       47.24       41.35      0.78 o
   2   4  14        5.25        6.99      0.73 o
  -2   5  14       83.74       90.78      2.24 o
  -1   5  14        6.82        8.56      0.96 o
   0   5  14      149.56      163.25      3.04 o
   1   5  14        3.32        2.28      0.79 o
   2   5  14       65.55       59.16      0.99 o
  -2   6  14       95.02      103.51      2.33 o
  -1   6  14      105.31      101.99      4.94 o
   0   6  14      179.56      192.94      3.19 o
   1   6  14       36.74       34.89      0.91 o
   2   6  14        0.25        0.78      0.36 o
  -2   7  14       36.12       43.77      1.68 o
  -1   7  14      102.21      113.21      2.28 o
   0   7  14       43.53       51.92      1.84 o
   1   7  14       10.56       12.60      1.62 o
   2   7  14      120.49       93.68      3.86 o
  -2   8  14       36.92       40.17      1.54 o
  -1   8  14        5.89        6.22      0.93 o
   0   8  14      212.28      214.10      3.05 o
   1   8  14       31.71       32.26      0.98 o
  -2   9  14      264.24      275.38      3.15 o
  -1   9  14      110.87      114.15      3.09 o
   0   9  14        6.51        9.78      1.20 o
   1   9  14        3.01        3.99      0.54 o
  -2  10  14       67.38       61.35      1.05 o
  -1  10  14        0.58        1.54      0.77 o
   0  10  14      140.07      136.50      2.26 o
   1  10  14       28.57       24.45      0.65 o
  -2  11  14       39.86       37.05      0.94 o
  -1  11  14       97.25       94.69      4.31 o
   0  11  14       54.70       60.87      1.53 o
   1  11  14       18.19       18.58      0.74 o
  -2  12  14      113.21      101.31      8.23 o
  -1  12  14        0.75        1.42      0.95 o
   0  12  14      318.17      301.42      2.70 o
   1  12  14       79.33       70.09      1.03 o
  -2  13  14       69.01       66.12      1.14 o
  -1  13  14      148.13      157.12      2.27 o
   0  13  14       74.62       73.89      1.70 o
  -1  14  14        0.89        3.76      0.85 o
   0  14  14      232.64      224.01      2.34 o
  -1  15  14        9.73        7.88      0.69 o
   0  15  14        0.21        1.41      0.59 o
  -1   0  15       31.11       29.80      1.35 o
   1   0  15       40.91       46.71      1.30 o
  -2   1  15        2.30        4.09      0.54 o
  -1   1  15      105.38      118.43      4.87 o
   0   1  15        3.34        3.96      0.74 o
   1   1  15      171.71      154.87      1.43 o
  -2   2  15        4.82        3.98      0.91 o
  -1   2  15      118.01      118.48      4.42 o
   0   2  15        3.71        6.00      0.80 o
   1   2  15       80.46       78.92      1.06 o
  -2   3  15        0.28        0.26      0.87 o
  -1   3  15      198.64      215.30      3.03 o
   0   3  15        1.12        2.09      0.65 o
   1   3  15       73.61       75.47      0.96 o
  -2   4  15        2.56        3.61      0.93 o
  -1   4  15       92.62       96.20      2.14 o
   0   4  15       13.25       14.56      1.20 o
   1   4  15       15.23       16.45      0.98 o
  -2   5  15       41.26       42.53      1.39 o
  -1   5  15      119.09      126.83      2.36 o
   0   5  15        0.93        0.37      1.01 o
   1   5  15       86.96       80.71      1.52 o
  -2   6  15        4.88        6.29      0.90 o
  -1   6  15       37.74       35.41      1.49 o
   0   6  15       43.33       41.22      1.52 o
   1   6  15        8.23        7.78      0.82 o
  -2   7  15       32.36       33.99      1.19 o
  -1   7  15      234.97      250.14      2.96 o
   0   7  15        0.35       -0.20      0.92 o
   1   7  15       30.96       27.35      0.97 o
  -2   8  15        2.67        3.11      0.72 o
  -1   8  15       91.33       96.20      1.84 o
   0   8  15       73.86       74.53      1.64 o
   1   8  15      220.68      213.69      1.96 o
  -2   9  15       14.69       13.92      0.77 o
  -1   9  15      174.87      170.53      1.92 o
   0   9  15        2.14        2.97      0.61 o
   1   9  15       62.58       56.34      1.00 o
  -2  10  15       22.27       20.50      0.68 o
  -1  10  15       95.48      104.18      2.36 o
   0  10  15       79.56       78.03      2.71 o
  -1  11  15        8.57        4.80      0.47 o
   0  11  15        3.76        5.21      0.48 o
  -1  12  15        4.90        3.59      0.61 o
   0  12  15       79.29       82.16      1.30 o
  -1  13  15       92.87       71.96      1.06 o
   0  13  15        0.23        1.02      0.48 o
   0   0  16       23.30       23.26      0.91 o
  -1   1  16       27.24       24.08      0.59 o
   0   1  16       41.09       37.82      0.72 o
  -1   2  16        6.11        4.77      0.75 o
   0   2  16       31.94       33.58      1.08 o
  -1   3  16       19.00       19.97      0.96 o
   0   3  16        0.53        2.90      0.76 o
  -1   4  16        4.99        5.32      0.76 o
   0   4  16      214.63      210.60      2.21 o
  -1   5  16       10.80       10.42      0.81 o
   0   5  16       45.10       41.26      1.14 o
  -1   6  16       26.77       26.58      0.96 o
   0   6  16      158.70      141.90      1.73 o
  -1   7  16        4.30        4.46      0.62 o
   0   7  16       24.08       21.12      0.81 o
  -1   8  16       12.61       12.60      0.66 o
   0   8  16       56.11       52.14      0.99 o
  -1   9  16        2.45        2.75      0.42 o
 
